# Supplementary material for: CEN‐tools: an integrative platform to identify the contexts of essential genes
Source: Mol Syst Biol. 2020 Oct 19;16(10):e9698. doi: 10.15252/msb.20209698 (PMC7569414; doi:10.15252/msb.20209698)
Supplement: Supplementary file 2 — Table EV1 [file MSB-16-e9698-s002.xlsx]

## Sheet: EV_Table_1
Table EV1 Cluster annotations for all genes processed through the Core-gene analysis of CEN-tools.
	Sanger_Cluster	Sanger_Silh_Score	Broad_Cluster	Broad_Silh_Score	Integrated_Cluster	Integrated_Silh_Score	ADaM_Core	ADaM_Context	STEM_Core	Known_Core	Dede_Core	BAGEL_Training_set_SANGER_BROAD	BAGEL_Training_set_INTEGRATED
GPN1	Essentials	0.573565	Essentials	0.639289	Essentials	0.657935	TRUE	FALSE	FALSE	FALSE	FALSE	Not in training	Not in training
CENPM	Essentials	0.605201	Non_essential	0.589537	Essentials	0.306689	TRUE	FALSE	TRUE	TRUE	TRUE	Not in training	Not in training
SUPT16H	Essentials	0.533856	Essentials	0.575823	Essentials	0.671585	TRUE	FALSE	FALSE	FALSE	FALSE	Not in training	Not in training
HIST1H2AM	Essentials	0.644717	Context	0.432042			TRUE	FALSE	FALSE	FALSE	TRUE	Not in training	Not in training
ATP6V1B2	Essentials	0.613498	Essentials	0.589709	Essentials	0.65799	TRUE	FALSE	FALSE	FALSE	FALSE	Not in training	Not in training
NUBP1	Essentials	0.629512	Essentials	0.695808	Essentials	0.696581	TRUE	FALSE	FALSE	FALSE	FALSE	Not in training	Not in training
HIST1H2BF	Essentials	0.532988	Non_essential	0.671047			TRUE	FALSE	FALSE	FALSE	TRUE	Not in training	Not in training
HAUS4	Essentials	0.646437	Essentials	0.685162	Essentials	0.710775	TRUE	FALSE	FALSE	FALSE	FALSE	Not in training	Not in training
DYNC1H1	Essentials	0.609841	Essentials	0.620812	Essentials	0.653193	TRUE	FALSE	FALSE	FALSE	FALSE	Not in training	Not in training
HIST1H2BL	Essentials	0.598078	Essentials	0.696165			TRUE	FALSE	TRUE	FALSE	FALSE	Not in training	Not in training
NCAPG	Essentials	0.647914	Essentials	0.592019	Essentials	0.652924	TRUE	FALSE	FALSE	FALSE	FALSE	Not in training	Not in training
CSTF3	Essentials	0.632341	Essentials	0.662561	Essentials	0.707255	TRUE	FALSE	FALSE	FALSE	FALSE	Not in training	Not in training
PRPF40A	Essentials	0.644145	Essentials	0.65599	Essentials	0.704122	TRUE	FALSE	FALSE	FALSE	TRUE	Not in training	Not in training
SNRPE	Essentials	0.523893	Essentials	0.601303	Essentials	0.643373	TRUE	FALSE	TRUE	TRUE	FALSE	Not in training	Not in training
GBF1	Essentials	0.571017	Essentials	0.701398	Essentials	0.6902	TRUE	FALSE	FALSE	FALSE	FALSE	Not in training	Not in training
CENPW	Essentials	0.625646	Essentials	0.579075	Essentials	0.655178	TRUE	FALSE	TRUE	TRUE	FALSE	Not in training	Not in training
RPL34	Essentials	0.534758	Essentials	0.694952	Essentials	0.648357	TRUE	FALSE	FALSE	FALSE	FALSE	Not in training	Not in training
MCM6	Essentials	0.610495	Essentials	0.695668	Essentials	0.688587	TRUE	FALSE	TRUE	TRUE	FALSE	Not in training	Not in training
LCE1E	Essentials	0.599245	Rare_Context	0.223629	Essentials	0.710566	TRUE	FALSE	FALSE	FALSE	TRUE	Not in training	Not in training
ANKLE2	Essentials	0.547863	Essentials	0.580879	Essentials	0.658347	TRUE	FALSE	FALSE	FALSE	FALSE	Not in training	Not in training
POLR3B	Essentials	0.566376	Essentials	0.654051	Essentials	0.65016	TRUE	FALSE	TRUE	TRUE	FALSE	Not in training	Not in training
CDC7	Essentials	0.533908	Essentials	0.625169	Essentials	0.643571	TRUE	FALSE	TRUE	FALSE	FALSE	Not in training	Not in training
PSMC1	Essentials	0.598509	Essentials	0.643642	Essentials	0.671337	TRUE	FALSE	FALSE	FALSE	FALSE	Not in training	Not in training
PRPF6	Essentials	0.596382	Essentials	0.647204	Essentials	0.679366	TRUE	FALSE	FALSE	FALSE	FALSE	Not in training	Not in training
INTS2	Essentials	0.629364	Essentials	0.494133	Essentials	0.683715	TRUE	FALSE	FALSE	FALSE	TRUE	Not in training	Not in training
SNRPB	Essentials	0.563123	Essentials	0.587592	Essentials	0.655851	TRUE	FALSE	FALSE	FALSE	FALSE	Not in training	Not in training
CDC23	Essentials	0.538506	Essentials	0.616264	Essentials	0.674716	TRUE	FALSE	FALSE	FALSE	FALSE	Not in training	Not in training
BRF2	Essentials	0.578252	Essentials	0.618458	Essentials	0.650131	TRUE	FALSE	TRUE	TRUE	FALSE	Not in training	Not in training
POLD1	Essentials	0.540183	Essentials	0.651965	Essentials	0.656754	TRUE	FALSE	FALSE	FALSE	FALSE	Not in training	Not in training
TRAPPC8	Essentials	0.628467	Essentials	0.642716	Essentials	0.658385	TRUE	FALSE	FALSE	FALSE	FALSE	Not in training	Not in training
SKIV2L2	Essentials	0.624522	Essentials	0.637061			TRUE	FALSE	TRUE	TRUE	FALSE	Not in training	Not in training
EIF3F	Essentials	0.590207	Non_essential	0.610122	Essentials	0.669297	TRUE	FALSE	FALSE	FALSE	FALSE	Not in training	Not in training
BRF1	Essentials	0.633803	Essentials	0.70007	Essentials	0.68406	TRUE	FALSE	FALSE	FALSE	FALSE	Not in training	Not in training
CWC22	Essentials	0.622361	Essentials	0.652969	Essentials	0.688579	TRUE	FALSE	FALSE	FALSE	FALSE	Not in training	Not in training
PAM16	Essentials	0.626303	Essentials	0.630809	Essentials	0.66741	TRUE	FALSE	TRUE	FALSE	FALSE	Not in training	Not in training
RSL1D1	Essentials	0.622079	Essentials	0.674541	Essentials	0.67422	TRUE	FALSE	FALSE	FALSE	FALSE	Not in training	Not in training
POLE	Essentials	0.614721	Essentials	0.633669	Essentials	0.692007	TRUE	FALSE	TRUE	TRUE	FALSE	Not in training	Not in training
CDC6	Essentials	0.592328	Essentials	0.676949	Essentials	0.691199	TRUE	FALSE	FALSE	FALSE	FALSE	Not in training	Not in training
DHDDS	Essentials	0.545149	Essentials	0.640521	Essentials	0.653205	TRUE	FALSE	FALSE	FALSE	FALSE	Not in training	Not in training
POLR2K	Essentials	0.59321	Essentials	0.700998	Essentials	0.671087	TRUE	FALSE	FALSE	FALSE	FALSE	Not in training	Not in training
POLD3	Essentials	0.622661	Essentials	0.604902	Essentials	0.664131	TRUE	FALSE	FALSE	FALSE	FALSE	Not in training	Not in training
SDE2	Essentials	0.577404	Essentials	0.622381	Essentials	0.650505	TRUE	FALSE	TRUE	FALSE	FALSE	Not in training	Not in training
AFG3L2	Essentials	0.619962	Essentials	0.663734	Essentials	0.698899	TRUE	FALSE	TRUE	TRUE	FALSE	Not in training	Not in training
UFD1L	Essentials	0.59037	Essentials	0.675641			TRUE	FALSE	FALSE	FALSE	FALSE	Not in training	Not in training
RPS24	Essentials	0.613043	Essentials	0.577772	Essentials	0.676507	TRUE	FALSE	FALSE	FALSE	FALSE	Not in training	Not in training
HAUS3	Essentials	0.636476	Essentials	0.681147	Essentials	0.69564	TRUE	FALSE	TRUE	TRUE	FALSE	Not in training	Not in training
INCENP	Essentials	0.642771	Essentials	0.680161	Essentials	0.710779	TRUE	FALSE	FALSE	FALSE	FALSE	Not in training	Not in training
EIF2B4	Essentials	0.555655	Essentials	0.70068	Essentials	0.660064	TRUE	FALSE	FALSE	FALSE	FALSE	Not in training	Not in training
EIF4E	Essentials	0.58937	Essentials	0.693507	Essentials	0.671429	TRUE	FALSE	FALSE	FALSE	FALSE	Not in training	Not in training
RPS28	Essentials	0.52771	Essentials	0.621409	Essentials	0.6455	TRUE	FALSE	FALSE	FALSE	FALSE	Not in training	Not in training
CACTIN	Essentials	0.562902	Essentials	0.688618	Essentials	0.706948	TRUE	FALSE	FALSE	FALSE	FALSE	Not in training	Not in training
RAD51	Essentials	0.613692	Essentials	0.697728	Essentials	0.703544	TRUE	FALSE	FALSE	FALSE	TRUE	Not in training	Not in training
POLR3F	Essentials	0.621318	Essentials	0.70083	Essentials	0.680383	TRUE	FALSE	FALSE	FALSE	FALSE	Not in training	Not in training
HIST1H2BN	Essentials	0.526865	Context	0.376507			TRUE	FALSE	TRUE	FALSE	TRUE	Not in training	Not in training
SRP54	Essentials	0.528303	Essentials	0.683243	Essentials	0.655008	TRUE	FALSE	FALSE	FALSE	FALSE	Not in training	Not in training
TWISTNB	Essentials	0.55181	Essentials	0.680182	Essentials	0.660014	TRUE	FALSE	TRUE	TRUE	FALSE	Not in training	Not in training
GARS	Essentials	0.63457	Essentials	0.689204			TRUE	FALSE	FALSE	FALSE	FALSE	Not in training	Not in training
CPSF3L	Essentials	0.554122	Essentials	0.600479			TRUE	FALSE	TRUE	TRUE	FALSE	Not in training	Not in training
TUBGCP4	Essentials	0.602947	Essentials	0.700355	Essentials	0.684001	TRUE	FALSE	FALSE	FALSE	FALSE	Not in training	Not in training
BCAS2	Essentials	0.618759	Essentials	0.587256	Essentials	0.703958	TRUE	FALSE	FALSE	FALSE	TRUE	Not in training	Not in training
RPS15	Essentials	0.533782	Essentials	0.663843	Essentials	0.659195	TRUE	FALSE	TRUE	FALSE	FALSE	Not in training	Not in training
LSM4	Essentials	0.547369	Essentials	0.699365	Essentials	0.648293	TRUE	FALSE	FALSE	FALSE	FALSE	Not in training	Not in training
PES1	Essentials	0.64537	Essentials	0.696051	Essentials	0.688542	TRUE	FALSE	FALSE	FALSE	FALSE	Not in training	Not in training
PHAX	Essentials	0.626807	Essentials	0.644239	Essentials	0.704892	TRUE	FALSE	FALSE	FALSE	TRUE	Not in training	Not in training
MFAP1	Essentials	0.535292	Essentials	0.689554	Essentials	0.66533	TRUE	FALSE	FALSE	FALSE	FALSE	Not in training	Not in training
SNRPG	Essentials	0.527086	Essentials	0.574937	Essentials	0.648008	TRUE	FALSE	TRUE	FALSE	FALSE	Not in training	Not in training
SFPQ	Essentials	0.602115	Essentials	0.616514	Essentials	0.681344	TRUE	FALSE	FALSE	FALSE	FALSE	Not in training	Not in training
YBX1	Essentials	0.621219	Essentials	0.684004	Essentials	0.710756	TRUE	FALSE	FALSE	FALSE	TRUE	Not in training	Not in training
RRM2	Essentials	0.530804	Essentials	0.576512			TRUE	FALSE	FALSE	FALSE	FALSE	Not in training	Not in training
TFIP11	Essentials	0.639587	Essentials	0.640775	Essentials	0.677415	TRUE	FALSE	FALSE	FALSE	TRUE	Not in training	Not in training
NSL1	Essentials	0.641879	Essentials	0.070583	Essentials	0.709748	TRUE	FALSE	FALSE	FALSE	TRUE	Not in training	Not in training
MED4	Essentials	0.597005	Essentials	0.698055	Essentials	0.688292	TRUE	FALSE	FALSE	FALSE	FALSE	Not in training	Not in training
DDX54	Essentials	0.61114	Essentials	0.67158	Essentials	0.674054	TRUE	FALSE	TRUE	TRUE	FALSE	Not in training	Not in training
NRDE2	Essentials	0.631124	Essentials	0.699645	Essentials	0.696314	TRUE	FALSE	FALSE	FALSE	FALSE	Not in training	Not in training
RPL38	Essentials	0.588553	Essentials	0.697559	Essentials	0.679662	TRUE	FALSE	TRUE	TRUE	FALSE	Not in training	Not in training
RTFDC1	Essentials	0.577434	Essentials	0.652148			TRUE	FALSE	FALSE	FALSE	FALSE	Not in training	Not in training
ALG11	Essentials	0.627916	Essentials	0.655498	Essentials	0.66485	TRUE	FALSE	TRUE	TRUE	FALSE	Not in training	Not in training
TSG101	Essentials	0.633278	Essentials	0.700468	Essentials	0.698155	TRUE	FALSE	FALSE	FALSE	FALSE	Not in training	Not in training
SAP30BP	Essentials	0.579994	Essentials	0.593637	Essentials	0.659022	TRUE	FALSE	FALSE	FALSE	FALSE	Not in training	Not in training
KANSL2	Essentials	0.645342	Essentials	0.468254	Essentials	0.71022	TRUE	FALSE	TRUE	TRUE	TRUE	Not in training	Not in training
GPN2	Essentials	0.596889	Essentials	0.601403	Essentials	0.658412	TRUE	FALSE	TRUE	TRUE	FALSE	Not in training	Not in training
DARS	Essentials	0.559125	Essentials	0.694833			TRUE	FALSE	FALSE	FALSE	FALSE	Not in training	Not in training
PSMD6	Essentials	0.523329	Essentials	0.626645	Essentials	0.65928	TRUE	FALSE	FALSE	FALSE	FALSE	Not in training	Not in training
RIOK1	Essentials	0.646237	Essentials	0.698587	Essentials	0.701652	TRUE	FALSE	FALSE	FALSE	FALSE	Not in training	Not in training
NEDD1	Essentials	0.575994	Essentials	0.595811	Essentials	0.656894	TRUE	FALSE	FALSE	FALSE	FALSE	Not in training	Not in training
RPL17	Essentials	0.538793	Essentials	0.547088	Essentials	0.641462	TRUE	FALSE	TRUE	FALSE	FALSE	Not in training	Not in training
FBXO5	Essentials	0.630007	Essentials	0.699279	Essentials	0.692505	TRUE	FALSE	TRUE	FALSE	FALSE	Not in training	Not in training
MED20	Essentials	0.586344	Essentials	0.381202	Essentials	0.708439	TRUE	FALSE	FALSE	FALSE	TRUE	Not in training	Not in training
COPS5	Essentials	0.594504	Essentials	0.636045	Essentials	0.658636	TRUE	FALSE	TRUE	TRUE	FALSE	Not in training	Not in training
PSMB5	Essentials	0.59011	Essentials	0.658635	Essentials	0.687586	TRUE	FALSE	FALSE	FALSE	FALSE	Not in training	Not in training
DHFRL1	Essentials	0.639261	Context	0.146686			TRUE	FALSE	FALSE	FALSE	FALSE	Not in training	Not in training
RPL7	Essentials	0.561354	Essentials	0.645917	Essentials	0.660816	TRUE	FALSE	TRUE	TRUE	FALSE	Not in training	Not in training
RPS27A	Essentials	0.533576	Essentials	0.639682	Essentials	0.647556	TRUE	FALSE	FALSE	FALSE	FALSE	Not in training	Not in training
CBWD1	Essentials	0.644835	Rare_Context	0.345959	Essentials	0.709269	TRUE	FALSE	TRUE	FALSE	TRUE	Not in training	Not in training
CTCF	Essentials	0.628139	Essentials	0.59122	Essentials	0.651131	TRUE	FALSE	FALSE	FALSE	FALSE	Not in training	Not in training
SEC61G	Essentials	0.624577	Essentials	0.681714	Essentials	0.702033	TRUE	FALSE	FALSE	FALSE	TRUE	Not in training	Not in training
PSMB6	Essentials	0.595397	Essentials	0.593232	Essentials	0.671143	TRUE	FALSE	TRUE	TRUE	FALSE	Not in training	Not in training
DUT	Essentials	0.572257	Essentials	0.588905	Essentials	0.648235	TRUE	FALSE	FALSE	FALSE	FALSE	Not in training	Not in training
POLR2F	Essentials	0.533701	Essentials	0.695421	Essentials	0.657861	TRUE	FALSE	FALSE	FALSE	FALSE	Not in training	Not in training
CENPK	Essentials	0.598343	Essentials	0.640736	Essentials	0.680603	TRUE	FALSE	FALSE	FALSE	FALSE	Not in training	Not in training
BRIX1	Essentials	0.631067	Essentials	0.666556	Essentials	0.69407	TRUE	FALSE	FALSE	FALSE	FALSE	Not in training	Not in training
RPL7L1	Essentials	0.609573	Context	0.433052	Essentials	0.669288	TRUE	FALSE	FALSE	FALSE	FALSE	Not in training	Not in training
RPAP1	Essentials	0.556636	Essentials	0.650708	Essentials	0.654862	TRUE	FALSE	TRUE	TRUE	FALSE	Not in training	Not in training
NOP58	Essentials	0.576394	Essentials	0.652999	Essentials	0.664723	TRUE	FALSE	TRUE	TRUE	FALSE	Not in training	Not in training
RPA3	Essentials	0.546689	Essentials	0.683611	Essentials	0.645709	TRUE	FALSE	FALSE	FALSE	FALSE	Not in training	Not in training
HIST1H2BB	Essentials	0.538397	Context	0.315613			TRUE	FALSE	FALSE	FALSE	TRUE	Not in training	Not in training
KRTAP5-6	Essentials	0.602633	Non_essential	0.582365			TRUE	FALSE	FALSE	FALSE	TRUE	Not in training	Not in training
AAMP	Essentials	0.644768	Essentials	0.541138	Essentials	0.71234	TRUE	FALSE	FALSE	FALSE	TRUE	Not in training	Not in training
UBB	Essentials	0.564258	Rare_Context	0.435434	Essentials	0.710525	TRUE	FALSE	FALSE	FALSE	TRUE	Not in training	Not in training
HIST1H2BH	Essentials	0.526497	Context	0.317311			TRUE	FALSE	FALSE	FALSE	TRUE	Not in training	Not in training
RPL5	Essentials	0.526669	Essentials	0.640339	Essentials	0.64343	TRUE	FALSE	TRUE	FALSE	FALSE	Not in training	Not in training
PSMD2	Essentials	0.606254	Essentials	0.603741	Essentials	0.695684	TRUE	FALSE	TRUE	TRUE	FALSE	Not in training	Not in training
PCBP1	Essentials	0.645944	Essentials	0.641732	Essentials	0.688825	TRUE	FALSE	FALSE	FALSE	FALSE	Not in training	Not in training
KRTAP5-10	Essentials	0.642126	Context	0.285072			TRUE	FALSE	FALSE	FALSE	TRUE	Not in training	Not in training
CARS	Essentials	0.586876	Essentials	0.64701			TRUE	FALSE	FALSE	FALSE	FALSE	Not in training	Not in training
NRF1	Essentials	0.633807	Essentials	0.688699	Essentials	0.681331	TRUE	FALSE	FALSE	FALSE	FALSE	Not in training	Not in training
INTS4	Essentials	0.613129	Essentials	0.609319	Essentials	0.669153	TRUE	FALSE	FALSE	FALSE	FALSE	Not in training	Not in training
PISD	Essentials	0.644259	Rare_Context	0.275298	Context	0.220983	TRUE	FALSE	FALSE	FALSE	TRUE	Not in training	Not in training
ALG1L	Essentials	0.63174	Context	0.176636	Essentials	0.684303	TRUE	FALSE	FALSE	FALSE	TRUE	Not in training	Not in training
EIF5	Essentials	0.64137	Essentials	0.643492	Essentials	0.666631	TRUE	FALSE	FALSE	FALSE	FALSE	Not in training	Not in training
PDCD7	Essentials	0.634387	Context	0.368692	Essentials	0.683356	TRUE	FALSE	FALSE	FALSE	TRUE	Not in training	Not in training
EIF1	Essentials	0.646412	Essentials	0.699133	Essentials	0.704004	TRUE	FALSE	TRUE	TRUE	TRUE	Not in training	Not in training
SF3B4	Essentials	0.556152	Essentials	0.583843	Essentials	0.672224	TRUE	FALSE	FALSE	FALSE	FALSE	Not in training	Not in training
DHX16	Essentials	0.583168	Essentials	0.602094	Essentials	0.70632	TRUE	FALSE	TRUE	TRUE	TRUE	Not in training	Not in training
GTF2E1	Essentials	0.624277	Essentials	0.687255	Essentials	0.693224	TRUE	FALSE	FALSE	FALSE	FALSE	Not in training	Not in training
TOPBP1	Essentials	0.610018	Essentials	0.691017	Essentials	0.695784	TRUE	FALSE	FALSE	FALSE	FALSE	Not in training	Not in training
MED31	Essentials	0.559119	Context	0.520244	Essentials	0.694541	TRUE	FALSE	FALSE	FALSE	TRUE	Not in training	Not in training
U2SURP	Essentials	0.639218	Essentials	0.676328	Essentials	0.700736	TRUE	FALSE	FALSE	FALSE	FALSE	Not in training	Not in training
RPS9	Essentials	0.558068	Essentials	0.556633	Essentials	0.653169	TRUE	FALSE	TRUE	TRUE	FALSE	Not in training	Not in training
RSL24D1	Essentials	0.641206	Essentials	0.561597	Essentials	0.65092	TRUE	FALSE	FALSE	FALSE	FALSE	Not in training	Not in training
CDC45	Essentials	0.541558	Essentials	0.569639	Essentials	0.665046	TRUE	FALSE	TRUE	TRUE	FALSE	Not in training	Not in training
LSM5	Essentials	0.543147	Essentials	0.545924	Essentials	0.654819	TRUE	FALSE	FALSE	FALSE	TRUE	Not in training	Not in training
LSM3	Essentials	0.579874	Essentials	0.682986	Essentials	0.667026	TRUE	FALSE	FALSE	FALSE	FALSE	Not in training	Not in training
UBE2I	Essentials	0.548478	Essentials	0.687203	Essentials	0.654658	TRUE	FALSE	TRUE	TRUE	FALSE	Not in training	Not in training
SSRP1	Essentials	0.643567	Essentials	0.684442	Essentials	0.689195	TRUE	FALSE	FALSE	FALSE	FALSE	Not in training	Not in training
MED6	Essentials	0.548431	Essentials	0.692138	Essentials	0.650933	TRUE	FALSE	FALSE	FALSE	FALSE	Not in training	Not in training
TUBA1C	Essentials	0.563321	Essentials	0.596387	Essentials	0.700687	TRUE	FALSE	FALSE	FALSE	FALSE	Not in training	Not in training
EIF2B2	Essentials	0.573887	Essentials	0.654477	Essentials	0.657622	TRUE	FALSE	TRUE	TRUE	FALSE	Not in training	Not in training
KIN	Essentials	0.592675	Essentials	0.677384	Essentials	0.70301	TRUE	FALSE	TRUE	TRUE	FALSE	Not in training	Not in training
ALYREF	Essentials	0.635298	Essentials	0.521831	Essentials	0.645433	TRUE	FALSE	TRUE	TRUE	TRUE	Not in training	Not in training
GTF2A2	Essentials	0.636836	Essentials	0.672685	Essentials	0.665574	TRUE	FALSE	FALSE	FALSE	FALSE	Not in training	Not in training
NIFK	Essentials	0.59241	Essentials	0.622272	Essentials	0.656066	TRUE	FALSE	FALSE	FALSE	FALSE	Not in training	Not in training
MCM2	Essentials	0.575905	Essentials	0.643552	Essentials	0.657257	TRUE	FALSE	TRUE	TRUE	FALSE	Not in training	Not in training
GINS1	Essentials	0.542755	Essentials	0.598722	Essentials	0.645252	TRUE	FALSE	FALSE	FALSE	FALSE	Not in training	Not in training
MED28	Essentials	0.584788	Essentials	0.523186	Essentials	0.689452	TRUE	FALSE	FALSE	FALSE	TRUE	Not in training	Not in training
MTBP	Essentials	0.582772	Essentials	0.623775	Essentials	0.662608	TRUE	FALSE	FALSE	FALSE	FALSE	Not in training	Not in training
PPP1CB	Essentials	0.631934	Essentials	0.593954	Essentials	0.707853	TRUE	FALSE	FALSE	FALSE	TRUE	Not in training	Not in training
PSMC4	Essentials	0.536435	Essentials	0.490383	Essentials	0.711611	TRUE	FALSE	TRUE	TRUE	TRUE	Not in training	Not in training
PRC1	Essentials	0.635936	Essentials	0.642626	Essentials	0.660898	TRUE	FALSE	FALSE	FALSE	FALSE	Not in training	Not in training
COPS2	Essentials	0.60657	Essentials	0.638181	Essentials	0.695374	TRUE	FALSE	FALSE	FALSE	TRUE	Not in training	Not in training
GTF2E2	Essentials	0.556572	Essentials	0.643378	Essentials	0.700297	TRUE	FALSE	FALSE	FALSE	TRUE	Not in training	Not in training
TRAPPC11	Essentials	0.632004	Essentials	0.700023	Essentials	0.697665	TRUE	FALSE	FALSE	FALSE	FALSE	Not in training	Not in training
SNAPC3	Essentials	0.637511	Essentials	0.634009	Essentials	0.669505	TRUE	FALSE	TRUE	TRUE	FALSE	Not in training	Not in training
CENPN	Essentials	0.60595	Essentials	0.67726	Essentials	0.669622	TRUE	FALSE	FALSE	FALSE	FALSE	Not in training	Not in training
ESPL1	Essentials	0.573677	Essentials	0.595713	Essentials	0.652533	TRUE	FALSE	TRUE	TRUE	FALSE	Not in training	Not in training
MZT1	Essentials	0.607147	Context	0.266916	Essentials	0.683887	TRUE	FALSE	FALSE	FALSE	TRUE	Not in training	Not in training
ATP6V0D1	Essentials	0.597856	Context	0.347469	Essentials	0.708566	TRUE	FALSE	FALSE	FALSE	TRUE	Not in training	Not in training
SF3A1	Essentials	0.581351	Essentials	0.584039	Essentials	0.650371	TRUE	FALSE	TRUE	TRUE	FALSE	Not in training	Not in training
SCFD1	Essentials	0.59773	Essentials	0.699605	Essentials	0.686383	TRUE	FALSE	FALSE	FALSE	FALSE	Not in training	Not in training
HIST1H2BC	Essentials	0.527559	Essentials	0.614776			TRUE	FALSE	TRUE	FALSE	TRUE	Not in training	Not in training
CDK11A	Essentials	0.614508	Essentials	0.643045			TRUE	FALSE	FALSE	FALSE	FALSE	Not in training	Not in training
TOP3A	Essentials	0.635355	Essentials	0.691267	Essentials	0.702868	TRUE	FALSE	FALSE	FALSE	FALSE	Not in training	Not in training
RPL31	Essentials	0.530103	Essentials	0.558399	Essentials	0.646515	TRUE	FALSE	TRUE	TRUE	FALSE	Not in training	Not in training
POLD2	Essentials	0.626573	Essentials	0.693222	Essentials	0.710001	TRUE	FALSE	TRUE	TRUE	FALSE	Not in training	Not in training
SPDL1	Essentials	0.603809	Essentials	0.640284	Essentials	0.695219	TRUE	FALSE	FALSE	FALSE	TRUE	Not in training	Not in training
RBM25	Essentials	0.630202	Essentials	0.591835	Essentials	0.664405	TRUE	FALSE	FALSE	FALSE	FALSE	Not in training	Not in training
POLR3A							TRUE	FALSE	TRUE	TRUE	TRUE	Essential	Essential
CDC123							TRUE	FALSE	TRUE	TRUE	TRUE	Essential	Essential
PPWD1							TRUE	FALSE	FALSE	FALSE	TRUE	Essential	Essential
NUP133							TRUE	FALSE	TRUE	TRUE	TRUE	Essential	Essential
PSMD3							TRUE	FALSE	FALSE	FALSE	TRUE	Essential	Essential
PRMT1							TRUE	FALSE	TRUE	TRUE	TRUE	Essential	Essential
POLR2C							TRUE	FALSE	TRUE	TRUE	TRUE	Essential	Essential
WDR70							TRUE	FALSE	FALSE	FALSE	TRUE	Essential	Essential
HNRNPC							TRUE	FALSE	TRUE	FALSE	TRUE	Essential	Essential
SRSF1							TRUE	FALSE	TRUE	TRUE	TRUE	Essential	Essential
KIF23							TRUE	FALSE	FALSE	FALSE	TRUE	Essential	Essential
WDR43							TRUE	FALSE	TRUE	TRUE	TRUE	Essential	Essential
CENPC							TRUE	FALSE	FALSE	FALSE	FALSE	Essential	Essential
SLMO2							TRUE	FALSE	FALSE	FALSE	TRUE	Essential	Essential
DHX9							TRUE	FALSE	FALSE	FALSE	FALSE	Essential	Essential
CDC16							TRUE	FALSE	TRUE	TRUE	TRUE	Essential	Essential
DDX56							TRUE	FALSE	TRUE	TRUE	TRUE	Essential	Essential
POLR2E							TRUE	FALSE	FALSE	FALSE	TRUE	Essential	Essential
CHEK1							TRUE	FALSE	FALSE	FALSE	TRUE	Essential	Essential
PCID2							TRUE	FALSE	FALSE	FALSE	TRUE	Essential	Essential
NAT10							TRUE	FALSE	FALSE	FALSE	TRUE	Essential	Essential
NSA2							TRUE	FALSE	TRUE	TRUE	TRUE	Essential	Essential
TOP1							TRUE	FALSE	FALSE	FALSE	TRUE	Essential	Essential
NAA38							TRUE	FALSE	FALSE	FALSE	TRUE	Essential	Essential
RPL30							TRUE	FALSE	FALSE	FALSE	FALSE	Essential	Essential
AURKB							TRUE	FALSE	TRUE	TRUE	TRUE	Essential	Essential
EXOSC3							TRUE	FALSE	FALSE	FALSE	TRUE	Essential	Essential
SF3B3							TRUE	FALSE	TRUE	TRUE	TRUE	Essential	Essential
RBM17							TRUE	FALSE	FALSE	FALSE	TRUE	Essential	Essential
TTC27							TRUE	FALSE	FALSE	FALSE	TRUE	Essential	Essential
HEATR1							TRUE	FALSE	TRUE	TRUE	TRUE	Essential	Essential
DTL							TRUE	FALSE	TRUE	TRUE	TRUE	Essential	Essential
SF3B2							TRUE	FALSE	FALSE	FALSE	TRUE	Essential	Essential
DBR1							TRUE	FALSE	FALSE	FALSE	TRUE	Essential	Essential
RPLP1							TRUE	FALSE	TRUE	FALSE	TRUE	Essential	Essential
RPL27							TRUE	FALSE	TRUE	FALSE	TRUE	Essential	Essential
CRNKL1							TRUE	FALSE	FALSE	FALSE	TRUE	Essential	Essential
MCM3							TRUE	FALSE	FALSE	FALSE	TRUE	Essential	Essential
RPL10A							TRUE	FALSE	FALSE	FALSE	TRUE	Essential	Essential
RPL35							TRUE	FALSE	TRUE	FALSE	TRUE	Essential	Essential
RPS15A							TRUE	FALSE	FALSE	FALSE	TRUE	Essential	Essential
SNRPD2							TRUE	FALSE	TRUE	TRUE	TRUE	Essential	Essential
CCT3							TRUE	FALSE	TRUE	TRUE	TRUE	Essential	Essential
RPS6							TRUE	FALSE	TRUE	FALSE	TRUE	Essential	Essential
EXOSC7							TRUE	FALSE	TRUE	TRUE	TRUE	Essential	Essential
RCC1							TRUE	FALSE	TRUE	TRUE	TRUE	Essential	Essential
NUS1							TRUE	FALSE	FALSE	FALSE	TRUE	Essential	Essential
CLP1							TRUE	FALSE	FALSE	FALSE	TRUE	Essential	Essential
RBM14							TRUE	FALSE	TRUE	TRUE	TRUE	Essential	Essential
RPS19							TRUE	FALSE	TRUE	FALSE	TRUE	Essential	Essential
KAT8							TRUE	FALSE	TRUE	TRUE	TRUE	Essential	Essential
NUP160							TRUE	FALSE	FALSE	FALSE	FALSE	Essential	Essential
NCBP2							TRUE	FALSE	TRUE	TRUE	TRUE	Essential	Essential
RPS21							TRUE	FALSE	FALSE	FALSE	FALSE	Essential	Essential
RPS11							TRUE	FALSE	TRUE	TRUE	TRUE	Essential	Essential
CPSF3							TRUE	FALSE	TRUE	TRUE	TRUE	Essential	Essential
IMP3							TRUE	FALSE	FALSE	FALSE	TRUE	Essential	Essential
CCDC94							TRUE	FALSE	TRUE	TRUE	TRUE	Essential	Essential
CDC73							TRUE	FALSE	FALSE	FALSE	TRUE	Essential	Essential
NUDT21							TRUE	FALSE	FALSE	FALSE	TRUE	Essential	Essential
RPL13							TRUE	FALSE	TRUE	TRUE	TRUE	Essential	Essential
PLK1							TRUE	FALSE	FALSE	FALSE	TRUE	Essential	Essential
POLR2G							TRUE	FALSE	FALSE	FALSE	TRUE	Essential	Essential
WBSCR22							TRUE	FALSE	FALSE	FALSE	TRUE	Essential	Essential
ATP2A2							TRUE	FALSE	FALSE	FALSE	TRUE	Essential	Essential
POLR2A							TRUE	FALSE	FALSE	FALSE	FALSE	Essential	Essential
ANAPC5							TRUE	FALSE	TRUE	TRUE	TRUE	Essential	Essential
DHX15							TRUE	FALSE	FALSE	FALSE	TRUE	Essential	Essential
RFC4							TRUE	FALSE	TRUE	TRUE	FALSE	Essential	Essential
ARL2							TRUE	FALSE	TRUE	TRUE	TRUE	Essential	Essential
LARS							TRUE	FALSE	FALSE	FALSE	TRUE	Essential	Essential
MED11							TRUE	FALSE	TRUE	TRUE	TRUE	Essential	Essential
WARS							TRUE	FALSE	TRUE	TRUE	TRUE	Essential	Essential
NPLOC4							TRUE	FALSE	FALSE	FALSE	TRUE	Essential	Essential
RIOK2							TRUE	FALSE	FALSE	FALSE	TRUE	Essential	Essential
PSMD11							TRUE	FALSE	FALSE	FALSE	TRUE	Essential	Essential
MCM5							TRUE	FALSE	TRUE	TRUE	TRUE	Essential	Essential
ATP6V1A							TRUE	FALSE	FALSE	FALSE	TRUE	Essential	Essential
WDR75							TRUE	FALSE	FALSE	FALSE	TRUE	Essential	Essential
SYMPK							TRUE	FALSE	FALSE	FALSE	TRUE	Essential	Essential
WEE1							TRUE	FALSE	FALSE	FALSE	TRUE	Essential	Essential
SUPT6H							TRUE	FALSE	TRUE	TRUE	TRUE	Essential	Essential
SPC25							TRUE	FALSE	FALSE	FALSE	TRUE	Essential	Essential
PUF60							TRUE	FALSE	TRUE	TRUE	TRUE	Essential	Essential
TTC1							TRUE	FALSE	FALSE	FALSE	FALSE	Essential	Essential
WDR12							TRUE	FALSE	FALSE	FALSE	TRUE	Essential	Essential
NAPA							TRUE	FALSE	FALSE	FALSE	TRUE	Essential	Essential
PRPF4							TRUE	FALSE	FALSE	FALSE	TRUE	Essential	Essential
TUBG1							TRUE	FALSE	FALSE	FALSE	TRUE	Essential	Essential
LSM2							TRUE	FALSE	FALSE	FALSE	TRUE	Essential	Essential
NMD3							TRUE	FALSE	FALSE	FALSE	TRUE	Essential	Essential
PSMB2							TRUE	FALSE	FALSE	FALSE	TRUE	Essential	Essential
TOMM40							TRUE	FALSE	FALSE	FALSE	TRUE	Essential	Essential
SRSF7							TRUE	FALSE	TRUE	TRUE	TRUE	Essential	Essential
EPRS							TRUE	FALSE	FALSE	FALSE	TRUE	Essential	Essential
EIF3B							TRUE	FALSE	FALSE	FALSE	TRUE	Essential	Essential
RPL8							TRUE	FALSE	FALSE	FALSE	TRUE	Essential	Essential
THOC3							TRUE	FALSE	FALSE	FALSE	FALSE	Essential	Essential
C21orf59							TRUE	FALSE	FALSE	FALSE	TRUE	Essential	Essential
TOP2A							TRUE	FALSE	TRUE	TRUE	TRUE	Essential	Essential
HNRNPK							TRUE	FALSE	TRUE	TRUE	TRUE	Essential	Essential
UPF1							TRUE	FALSE	TRUE	TRUE	FALSE	Essential	Essential
RPS3							TRUE	FALSE	TRUE	FALSE	TRUE	Essential	Essential
SNW1							TRUE	FALSE	FALSE	FALSE	TRUE	Essential	Essential
PSMD12							TRUE	FALSE	FALSE	FALSE	TRUE	Essential	Essential
PCNA							TRUE	FALSE	TRUE	TRUE	TRUE	Essential	Essential
PHB							TRUE	FALSE	FALSE	FALSE	TRUE	Essential	Essential
RBBP6							TRUE	FALSE	FALSE	FALSE	TRUE	Essential	Essential
SF3A3							TRUE	FALSE	FALSE	FALSE	TRUE	Essential	Essential
CHAF1B							TRUE	FALSE	FALSE	FALSE	TRUE	Essential	Essential
DDX18							TRUE	FALSE	TRUE	TRUE	TRUE	Essential	Essential
CHMP2A							TRUE	FALSE	TRUE	TRUE	FALSE	Essential	Essential
SF3B5							TRUE	FALSE	TRUE	TRUE	TRUE	Essential	Essential
USP39							TRUE	FALSE	FALSE	FALSE	FALSE	Essential	Essential
EIF4A3							TRUE	FALSE	TRUE	TRUE	TRUE	Essential	Essential
PSMB1							TRUE	FALSE	FALSE	FALSE	FALSE	Essential	Essential
POLR1B							TRUE	FALSE	TRUE	TRUE	TRUE	Essential	Essential
PSMA2							TRUE	FALSE	TRUE	TRUE	TRUE	Essential	Essential
GRPEL1							TRUE	FALSE	FALSE	FALSE	TRUE	Essential	Essential
RFC5							TRUE	FALSE	TRUE	TRUE	TRUE	Essential	Essential
UTP15							TRUE	FALSE	FALSE	FALSE	TRUE	Essential	Essential
NCBP1							TRUE	FALSE	TRUE	TRUE	TRUE	Essential	Essential
RANGAP1							TRUE	FALSE	FALSE	FALSE	TRUE	Essential	Essential
SRSF3							TRUE	FALSE	TRUE	FALSE	TRUE	Essential	Essential
RPS18							TRUE	FALSE	FALSE	FALSE	TRUE	Essential	Essential
GTF2B							TRUE	FALSE	FALSE	FALSE	TRUE	Essential	Essential
COPA							TRUE	FALSE	FALSE	FALSE	TRUE	Essential	Essential
RPL23							TRUE	FALSE	FALSE	FALSE	TRUE	Essential	Essential
UXT							TRUE	FALSE	FALSE	FALSE	FALSE	Essential	Essential
IGBP1							TRUE	FALSE	FALSE	FALSE	FALSE	Essential	Essential
POLR2D							TRUE	FALSE	TRUE	TRUE	TRUE	Essential	Essential
PFDN2							TRUE	FALSE	FALSE	FALSE	TRUE	Essential	Essential
ANAPC4							TRUE	FALSE	TRUE	TRUE	TRUE	Essential	Essential
NOP16							TRUE	FALSE	FALSE	FALSE	TRUE	Essential	Essential
HNRNPL							TRUE	FALSE	FALSE	FALSE	TRUE	Essential	Essential
MASTL							TRUE	FALSE	FALSE	FALSE	TRUE	Essential	Essential
SLU7							TRUE	FALSE	FALSE	FALSE	TRUE	Essential	Essential
CDT1							TRUE	FALSE	FALSE	FALSE	TRUE	Essential	Essential
RPS12							TRUE	FALSE	FALSE	FALSE	TRUE	Essential	Essential
RBX1							TRUE	FALSE	TRUE	FALSE	FALSE	Essential	Essential
SEC13							TRUE	FALSE	FALSE	FALSE	TRUE	Essential	Essential
NUTF2							TRUE	FALSE	FALSE	FALSE	TRUE	Essential	Essential
THOC5							TRUE	FALSE	FALSE	FALSE	TRUE	Essential	Essential
RPLP0							TRUE	FALSE	TRUE	TRUE	TRUE	Essential	Essential
SNRPD3							TRUE	FALSE	FALSE	FALSE	TRUE	Essential	Essential
TARS							TRUE	FALSE	TRUE	TRUE	TRUE	Essential	Essential
GNB2L1							TRUE	FALSE	FALSE	FALSE	TRUE	Essential	Essential
PSMD1							TRUE	FALSE	FALSE	FALSE	TRUE	Essential	Essential
CDC20							TRUE	FALSE	FALSE	FALSE	TRUE	Essential	Essential
CDK1							TRUE	FALSE	FALSE	FALSE	TRUE	Essential	Essential
ACTR10							TRUE	FALSE	FALSE	FALSE	TRUE	Essential	Essential
PAFAH1B1							TRUE	FALSE	TRUE	TRUE	TRUE	Essential	Essential
EIF2S2							TRUE	FALSE	FALSE	FALSE	FALSE	Essential	Essential
NIP7							TRUE	FALSE	FALSE	FALSE	TRUE	Essential	Essential
HAUS1							TRUE	FALSE	FALSE	FALSE	TRUE	Essential	Essential
MARS							TRUE	FALSE	TRUE	TRUE	TRUE	Essential	Essential
RPL37A							TRUE	FALSE	FALSE	FALSE	TRUE	Essential	Essential
ISCU							TRUE	FALSE	FALSE	FALSE	TRUE	Essential	Essential
SPC24							TRUE	FALSE	TRUE	TRUE	TRUE	Essential	Essential
DHX37							TRUE	FALSE	FALSE	FALSE	TRUE	Essential	Essential
ORC6							TRUE	FALSE	FALSE	FALSE	TRUE	Essential	Essential
YARS							TRUE	FALSE	FALSE	FALSE	TRUE	Essential	Essential
NSF							TRUE	FALSE	TRUE	TRUE	TRUE	Essential	Essential
DDX47							TRUE	FALSE	TRUE	TRUE	TRUE	Essential	Essential
MAD2L1							TRUE	FALSE	FALSE	FALSE	TRUE	Essential	Essential
SS18L2							TRUE	FALSE	TRUE	TRUE	TRUE	Essential	Essential
RPL27A							TRUE	FALSE	TRUE	TRUE	TRUE	Essential	Essential
COPB1							TRUE	FALSE	FALSE	FALSE	TRUE	Essential	Essential
UPF2							TRUE	FALSE	TRUE	TRUE	TRUE	Essential	Essential
COPB2							TRUE	FALSE	FALSE	FALSE	TRUE	Essential	Essential
RBMX							TRUE	FALSE	TRUE	TRUE	FALSE	Essential	Essential
COPZ1							TRUE	FALSE	FALSE	FALSE	TRUE	Essential	Essential
UBTF							TRUE	FALSE	TRUE	TRUE	TRUE	Essential	Essential
DAD1							TRUE	FALSE	FALSE	FALSE	TRUE	Essential	Essential
RPL18							TRUE	FALSE	TRUE	TRUE	TRUE	Essential	Essential
SNRNP70							TRUE	FALSE	FALSE	FALSE	TRUE	Essential	Essential
U2AF1							TRUE	FALSE	TRUE	TRUE	TRUE	Essential	Essential
PSMD14							TRUE	FALSE	TRUE	TRUE	TRUE	Essential	Essential
USPL1							TRUE	FALSE	FALSE	FALSE	TRUE	Essential	Essential
THOC2							TRUE	FALSE	FALSE	FALSE	FALSE	Essential	Essential
UTP20							TRUE	FALSE	FALSE	FALSE	TRUE	Essential	Essential
ATP6V1E1							TRUE	FALSE	FALSE	FALSE	TRUE	Essential	Essential
NUP214							TRUE	FALSE	TRUE	TRUE	FALSE	Essential	Essential
BUB3							TRUE	FALSE	FALSE	FALSE	TRUE	Essential	Essential
MPHOSPH10							TRUE	FALSE	FALSE	FALSE	TRUE	Essential	Essential
ARCN1							TRUE	FALSE	FALSE	FALSE	TRUE	Essential	Essential
PPIL2							TRUE	FALSE	FALSE	FALSE	FALSE	Essential	Essential
RPL3							TRUE	FALSE	TRUE	TRUE	TRUE	Essential	Essential
TUBGCP3							TRUE	FALSE	TRUE	TRUE	TRUE	Essential	Essential
PRPF38A							TRUE	FALSE	FALSE	FALSE	TRUE	Essential	Essential
POLR2I							TRUE	FALSE	TRUE	TRUE	TRUE	Essential	Essential
RPS2							TRUE	FALSE	FALSE	FALSE	TRUE	Essential	Essential
SRP19							TRUE	FALSE	FALSE	FALSE	TRUE	Essential	Essential
PSMC3							TRUE	FALSE	TRUE	TRUE	TRUE	Essential	Essential
MED27							TRUE	FALSE	FALSE	FALSE	FALSE	Essential	Essential
CCT6A							TRUE	FALSE	FALSE	FALSE	TRUE	Essential	Essential
MEPCE							TRUE	FALSE	FALSE	FALSE	FALSE	Essential	Essential
ERH							TRUE	FALSE	FALSE	FALSE	TRUE	Essential	Essential
SSU72							TRUE	FALSE	TRUE	TRUE	TRUE	Essential	Essential
EIF3D							TRUE	FALSE	FALSE	FALSE	TRUE	Essential	Essential
PSMC6							TRUE	FALSE	FALSE	FALSE	TRUE	Essential	Essential
RPA2							TRUE	FALSE	FALSE	FALSE	TRUE	Essential	Essential
RPS8							TRUE	FALSE	TRUE	FALSE	TRUE	Essential	Essential
C9orf114							TRUE	FALSE	FALSE	FALSE	TRUE	Essential	Essential
RPL18A							TRUE	FALSE	FALSE	FALSE	TRUE	Essential	Essential
RPL36							TRUE	FALSE	TRUE	FALSE	TRUE	Essential	Essential
LSM7							TRUE	FALSE	FALSE	FALSE	TRUE	Essential	Essential
UBL5							TRUE	FALSE	TRUE	TRUE	TRUE	Essential	Essential
SF3A2							TRUE	FALSE	TRUE	TRUE	TRUE	Essential	Essential
PSMB7							TRUE	FALSE	TRUE	TRUE	FALSE	Essential	Essential
SARS							TRUE	FALSE	TRUE	TRUE	TRUE	Essential	Essential
HIST1H2AJ							TRUE	FALSE	TRUE	FALSE	FALSE	Essential	Essential
SNRPD1							TRUE	FALSE	TRUE	FALSE	TRUE	Essential	Essential
XRCC6							TRUE	FALSE	FALSE	FALSE	TRUE	Essential	Essential
RUVBL2							TRUE	FALSE	FALSE	FALSE	TRUE	Essential	Essential
SNRNP27							TRUE	FALSE	FALSE	FALSE	TRUE	Essential	Essential
SNRPF							TRUE	FALSE	TRUE	TRUE	TRUE	Essential	Essential
PRPF19							TRUE	FALSE	FALSE	FALSE	TRUE	Essential	Essential
SNRPA1							TRUE	FALSE	FALSE	FALSE	TRUE	Essential	Essential
PWP2							TRUE	FALSE	FALSE	FALSE	TRUE	Essential	Essential
NAA50							TRUE	FALSE	FALSE	FALSE	TRUE	Essential	Essential
EIF2B3							TRUE	FALSE	FALSE	FALSE	TRUE	Essential	Essential
DTYMK							TRUE	FALSE	FALSE	FALSE	TRUE	Essential	Essential
PRELID1							TRUE	FALSE	TRUE	FALSE	TRUE	Essential	Essential
SNRNP200							TRUE	FALSE	FALSE	FALSE	TRUE	Essential	Essential
DYNC1I2							TRUE	FALSE	FALSE	FALSE	TRUE	Essential	Essential
TUBB							TRUE	FALSE	FALSE	FALSE	TRUE	Essential	Essential
DDB1							TRUE	FALSE	TRUE	TRUE	TRUE	Essential	Essential
RPS13							TRUE	FALSE	TRUE	TRUE	TRUE	Essential	Essential
ABCE1							TRUE	FALSE	FALSE	FALSE	TRUE	Essential	Essential
POLR2L							TRUE	FALSE	TRUE	TRUE	TRUE	Essential	Essential
HINFP							TRUE	FALSE	FALSE	FALSE	FALSE	Essential	Essential
KPNB1							TRUE	FALSE	TRUE	TRUE	TRUE	Essential	Essential
MDN1							TRUE	FALSE	FALSE	FALSE	TRUE	Essential	Essential
CCT2							TRUE	FALSE	FALSE	FALSE	TRUE	Essential	Essential
CCT7							TRUE	FALSE	TRUE	TRUE	FALSE	Essential	Essential
EFTUD2							TRUE	FALSE	FALSE	FALSE	TRUE	Essential	Essential
TRMT112							TRUE	FALSE	TRUE	TRUE	TRUE	Essential	Essential
RPF2							TRUE	FALSE	FALSE	FALSE	FALSE	Essential	Essential
RPA1							TRUE	FALSE	TRUE	TRUE	TRUE	Essential	Essential
SNAPC1							TRUE	FALSE	FALSE	FALSE	TRUE	Essential	Essential
UBA1							TRUE	FALSE	FALSE	FALSE	FALSE	Essential	Essential
WDR33							TRUE	FALSE	FALSE	FALSE	FALSE	Essential	Essential
AQR							TRUE	FALSE	FALSE	FALSE	TRUE	Essential	Essential
RPL11							TRUE	FALSE	TRUE	TRUE	TRUE	Essential	Essential
TUBGCP2							TRUE	FALSE	TRUE	TRUE	TRUE	Essential	Essential
U2AF2							TRUE	FALSE	FALSE	FALSE	TRUE	Essential	Essential
DHX8							TRUE	FALSE	FALSE	FALSE	TRUE	Essential	Essential
RPS5							TRUE	FALSE	FALSE	FALSE	TRUE	Essential	Essential
EIF2S1							TRUE	FALSE	TRUE	TRUE	TRUE	Essential	Essential
RPS16							TRUE	FALSE	TRUE	FALSE	TRUE	Essential	Essential
HCFC1							TRUE	FALSE	TRUE	TRUE	FALSE	Essential	Essential
DDX10							TRUE	FALSE	FALSE	FALSE	TRUE	Essential	Essential
PSMB3							TRUE	FALSE	FALSE	FALSE	TRUE	Essential	Essential
GSPT1							TRUE	FALSE	FALSE	FALSE	TRUE	Essential	Essential
SAP18							TRUE	FALSE	FALSE	FALSE	TRUE	Essential	Essential
FARSB							TRUE	FALSE	FALSE	FALSE	TRUE	Essential	Essential
FARSA							TRUE	FALSE	TRUE	TRUE	TRUE	Essential	Essential
TXNL4A							TRUE	FALSE	TRUE	TRUE	TRUE	Essential	Essential
KARS							TRUE	FALSE	FALSE	FALSE	TRUE	Essential	Essential
CPSF2							TRUE	FALSE	TRUE	TRUE	TRUE	Essential	Essential
RPS4X							TRUE	FALSE	TRUE	TRUE	FALSE	Essential	Essential
RPLP2							TRUE	FALSE	TRUE	TRUE	TRUE	Essential	Essential
EIF3I							TRUE	FALSE	FALSE	FALSE	TRUE	Essential	Essential
GINS2							TRUE	FALSE	FALSE	FALSE	TRUE	Essential	Essential
ATP6V0C							TRUE	FALSE	TRUE	TRUE	TRUE	Essential	Essential
NEDD8							TRUE	FALSE	FALSE	FALSE	TRUE	Essential	Essential
NDC80							TRUE	FALSE	TRUE	TRUE	TRUE	Essential	Essential
POLR2B							TRUE	FALSE	FALSE	FALSE	TRUE	Essential	Essential
NUF2							TRUE	FALSE	FALSE	FALSE	TRUE	Essential	Essential
CDK9							TRUE	FALSE	TRUE	TRUE	TRUE	Essential	Essential
RPL19							TRUE	FALSE	TRUE	TRUE	TRUE	Essential	Essential
EIF3A							TRUE	FALSE	TRUE	TRUE	TRUE	Essential	Essential
TRAPPC3							TRUE	FALSE	FALSE	FALSE	TRUE	Essential	Essential
CDC5L							TRUE	FALSE	FALSE	FALSE	TRUE	Essential	Essential
CCNK							TRUE	FALSE	FALSE	FALSE	FALSE	Essential	Essential
POLA2							TRUE	FALSE	FALSE	FALSE	FALSE	Essential	Essential
PSMB4							TRUE	FALSE	TRUE	TRUE	TRUE	Essential	Essential
PSMA5							TRUE	FALSE	FALSE	FALSE	TRUE	Essential	Essential
CCT5							TRUE	FALSE	TRUE	TRUE	TRUE	Essential	Essential
SRSF2							TRUE	FALSE	TRUE	TRUE	TRUE	Essential	Essential
GTPBP4							TRUE	FALSE	FALSE	FALSE	TRUE	Essential	Essential
NUP155							TRUE	FALSE	TRUE	TRUE	FALSE	Essential	Essential
XAB2							TRUE	FALSE	FALSE	FALSE	TRUE	Essential	Essential
EIF2S3							TRUE	FALSE	FALSE	FALSE	FALSE	Essential	Essential
SF1							TRUE	FALSE	FALSE	FALSE	TRUE	Essential	Essential
NOL10							TRUE	FALSE	TRUE	TRUE	TRUE	Essential	Essential
RACGAP1							TRUE	FALSE	FALSE	FALSE	TRUE	Essential	Essential
CTDP1							TRUE	FALSE	FALSE	FALSE	TRUE	Essential	Essential
SART3							TRUE	FALSE	FALSE	FALSE	TRUE	Essential	Essential
EIF2B5							TRUE	FALSE	FALSE	FALSE	FALSE	Essential	Essential
UBA52							TRUE	FALSE	FALSE	FALSE	FALSE	Essential	Essential
SMC4							TRUE	FALSE	FALSE	FALSE	TRUE	Essential	Essential
ECD							TRUE	FALSE	TRUE	TRUE	TRUE	Essential	Essential
TCP1							TRUE	FALSE	FALSE	FALSE	TRUE	Essential	Essential
CCT8							TRUE	FALSE	TRUE	FALSE	TRUE	Essential	Essential
NARS							TRUE	FALSE	FALSE	FALSE	TRUE	Essential	Essential
EEF2							TRUE	FALSE	TRUE	TRUE	TRUE	Essential	Essential
NARFL							TRUE	FALSE	FALSE	FALSE	TRUE	Essential	Essential
RAN							TRUE	FALSE	FALSE	FALSE	TRUE	Essential	Essential
PSMA4							TRUE	FALSE	FALSE	FALSE	TRUE	Essential	Essential
ERCC3							TRUE	FALSE	FALSE	FALSE	FALSE	Essential	Essential
IARS							TRUE	FALSE	TRUE	TRUE	TRUE	Essential	Essential
RPS23							TRUE	FALSE	FALSE	FALSE	TRUE	Essential	Essential
POLR2H							TRUE	FALSE	FALSE	FALSE	TRUE	Essential	Essential
CKAP5							TRUE	FALSE	TRUE	TRUE	TRUE	Essential	Essential
VARS							TRUE	FALSE	FALSE	FALSE	TRUE	Essential	Essential
GNL3							TRUE	FALSE	FALSE	FALSE	TRUE	Essential	Essential
INTS9							TRUE	FALSE	TRUE	TRUE	TRUE	Essential	Essential
QARS							TRUE	FALSE	FALSE	FALSE	TRUE	Essential	Essential
VPS28							TRUE	FALSE	FALSE	FALSE	FALSE	Essential	Essential
TICRR							TRUE	FALSE	FALSE	FALSE	TRUE	Essential	Essential
RPL12							TRUE	FALSE	TRUE	TRUE	TRUE	Essential	Essential
PSMA7							TRUE	FALSE	TRUE	TRUE	TRUE	Essential	Essential
SMU1							TRUE	FALSE	FALSE	FALSE	TRUE	Essential	Essential
PRPF38B							TRUE	FALSE	TRUE	TRUE	TRUE	Essential	Essential
ELL							TRUE	FALSE	TRUE	TRUE	TRUE	Essential	Essential
NOP56							TRUE	FALSE	TRUE	TRUE	TRUE	Essential	Essential
RPL4							TRUE	FALSE	TRUE	TRUE	TRUE	Essential	Essential
CSE1L							TRUE	FALSE	FALSE	FALSE	TRUE	Essential	Essential
VCP							TRUE	FALSE	FALSE	FALSE	TRUE	Essential	Essential
RPS7							TRUE	FALSE	FALSE	FALSE	TRUE	Essential	Essential
PKMYT1							TRUE	FALSE	FALSE	FALSE	FALSE	Essential	Essential
RPL35A							TRUE	FALSE	TRUE	FALSE	FALSE	Essential	Essential
NKAP							TRUE	FALSE	FALSE	FALSE	FALSE	Essential	Essential
KIF11							TRUE	FALSE	FALSE	FALSE	TRUE	Essential	Essential
PHB2							TRUE	FALSE	FALSE	FALSE	TRUE	Essential	Essential
PSMA6							TRUE	FALSE	FALSE	FALSE	TRUE	Essential	Essential
SDAD1							TRUE	FALSE	FALSE	FALSE	FALSE	Essential	Essential
RNGTT							TRUE	FALSE	TRUE	TRUE	TRUE	Essential	Essential
LUC7L3							TRUE	FALSE	TRUE	TRUE	TRUE	Essential	Essential
RPL6							TRUE	FALSE	FALSE	FALSE	TRUE	Essential	Essential
TNPO3							TRUE	FALSE	FALSE	FALSE	TRUE	Essential	Essential
TONSL							TRUE	FALSE	FALSE	FALSE	TRUE	Essential	Essential
SACM1L							TRUE	FALSE	TRUE	TRUE	TRUE	Essential	Essential
TUT1							TRUE	FALSE	TRUE	TRUE	TRUE	Essential	Essential
CDC27							TRUE	FALSE	FALSE	FALSE	TRUE	Essential	Essential
MCM7							TRUE	FALSE	FALSE	FALSE	TRUE	Essential	Essential
RPS20							TRUE	FALSE	TRUE	FALSE	TRUE	Essential	Essential
RABGGTB							TRUE	FALSE	TRUE	TRUE	TRUE	Essential	Essential
MAK16							TRUE	FALSE	FALSE	FALSE	TRUE	Essential	Essential
NHP2L1							TRUE	FALSE	FALSE	FALSE	TRUE	Essential	Essential
ANAPC2							TRUE	FALSE	FALSE	FALSE	TRUE	Essential	Essential
BANF1							TRUE	FALSE	FALSE	FALSE	FALSE	Essential	Essential
ACTR2							TRUE	FALSE	FALSE	FALSE	TRUE	Essential	Essential
RRM1							TRUE	FALSE	FALSE	FALSE	TRUE	Essential	Essential
VPS25							TRUE	FALSE	FALSE	FALSE	TRUE	Essential	Essential
RPL14							TRUE	FALSE	TRUE	FALSE	TRUE	Essential	Essential
MCM3AP							TRUE	FALSE	FALSE	FALSE	TRUE	Essential	Essential
BIRC5							TRUE	FALSE	FALSE	FALSE	TRUE	Essential	Essential
MED30							TRUE	FALSE	TRUE	TRUE	TRUE	Essential	Essential
PSMA3							TRUE	FALSE	FALSE	FALSE	TRUE	Essential	Essential
PRPF8							TRUE	FALSE	FALSE	FALSE	TRUE	Essential	Essential
KRTAP4-11							TRUE	FALSE	FALSE	FALSE	TRUE	Non Essential	Non Essential
KRTAP9-4							TRUE	FALSE	FALSE	FALSE	TRUE	Non Essential	Non Essential
EEF1A1					Essentials	0.657106	TRUE	FALSE	FALSE	FALSE	FALSE	Not in training	Not in training
RPL13A					Essentials	0.657249	TRUE	FALSE	FALSE	FALSE	FALSE	Not in training	Not in training
RPL32					Essentials	0.650169	TRUE	FALSE	TRUE	FALSE	FALSE	Not in training	Not in training
LCE1F					Context	0.52283	TRUE	FALSE	FALSE	FALSE	TRUE	Not in training	Not in training
RPS14					Essentials	0.653584	TRUE	FALSE	TRUE	FALSE	FALSE	Not in training	Not in training
RPL26					Essentials	0.660502	TRUE	FALSE	FALSE	FALSE	FALSE	Not in training	Not in training
LCE1A					Essentials	0.478114	TRUE	FALSE	FALSE	FALSE	TRUE	Not in training	Not in training
RPL22					Essentials	0.378245	TRUE	FALSE	FALSE	FALSE	TRUE	Not in training	Not in training
ANAPC1					Essentials	0.665093	TRUE	FALSE	FALSE	FALSE	FALSE	Not in training	Not in training
RPSA					Essentials	0.652098	TRUE	FALSE	FALSE	FALSE	FALSE	Not in training	Not in training
RPL23A					Essentials	0.667936	TRUE	FALSE	FALSE	FALSE	FALSE	Not in training	Not in training
FAM86B1					Essentials	0.660672	TRUE	FALSE	FALSE	FALSE	TRUE	Not in training	Not in training
RPL15					Essentials	0.645505	TRUE	FALSE	FALSE	FALSE	FALSE	Not in training	Not in training
NPIPA5					Essentials	0.698363	TRUE	FALSE	FALSE	FALSE	TRUE	Not in training	Not in training
RRN3					Essentials	0.646919	TRUE	FALSE	FALSE	FALSE	FALSE	Not in training	Not in training
RNPS1					Essentials	0.708521	TRUE	FALSE	FALSE	FALSE	FALSE	Not in training	Not in training
FCF1					Essentials	0.662435	TRUE	FALSE	FALSE	FALSE	FALSE	Not in training	Not in training
RPL21					Essentials	0.659623	TRUE	FALSE	FALSE	FALSE	FALSE	Not in training	Not in training
TFRC	Context	0.110204	Essentials	0.659004			FALSE	TRUE	FALSE	TRUE	TRUE	Not in training	Essential
MRPL28	Context	0.52268	Essentials	0.179251			FALSE	TRUE	TRUE	TRUE	TRUE	Not in training	Essential
TUFM	Context	0.463285	Context	0.556883			FALSE	TRUE	TRUE	TRUE	TRUE	Not in training	Essential
ENPP7	Context	0.223412	Non_essential	0.174594	Context	0.0975867	FALSE	FALSE	FALSE	FALSE	FALSE	Not in training	Not in training
UBE2H	Context	0.483709	Context	0.234	Context	0.285754	FALSE	TRUE	FALSE	FALSE	FALSE	Not in training	Not in training
SHQ1	Context	0.440359	Essentials	0.692395	Essentials	0.599917	FALSE	TRUE	TRUE	TRUE	TRUE	Not in training	Not in training
MTRF1L	Context	0.464118	Context	0.175217	Context	0.468425	FALSE	TRUE	FALSE	FALSE	FALSE	Not in training	Not in training
SPEF2	Context	-0.063232	Rare_Context	0.0838455	Rare_Context	0.500223	FALSE	TRUE	FALSE	FALSE	FALSE	Not in training	Not in training
PNISR	Context	0.386556	Context	0.481438	Context	0.447754	FALSE	TRUE	FALSE	FALSE	FALSE	Not in training	Not in training
CRIPT	Context	0.314993	Context	0.563891	Context	0.497927	FALSE	TRUE	FALSE	FALSE	FALSE	Not in training	Not in training
INHA	Context	0.356178	Non_essential	0.655471	Non_essential	0.265286	FALSE	FALSE	FALSE	FALSE	FALSE	Not in training	Not in training
LAMTOR5	Context	0.516639	Rare_Context	0.434148	Rare_Context	0.687388	FALSE	TRUE	FALSE	FALSE	FALSE	Not in training	Not in training
ADAL	Context	0.151574	Context	0.267153	Rare_Context	0.176384	FALSE	TRUE	FALSE	FALSE	FALSE	Not in training	Not in training
TMC8	Context	0.180484	Rare_Context	0.368881	Rare_Context	0.350492	FALSE	TRUE	FALSE	FALSE	FALSE	Not in training	Not in training
ANKRD35	Context	0.169049	Context	0.411071	Non_essential	0.672462	FALSE	FALSE	TRUE	FALSE	FALSE	Not in training	Not in training
TFB2M	Context	0.454957	Essentials	0.407706	Context	0.0713713	FALSE	TRUE	FALSE	FALSE	FALSE	Not in training	Not in training
SSR3	Context	0.301001	Context	0.276369	Context	0.117627	FALSE	TRUE	FALSE	FALSE	FALSE	Not in training	Not in training
PPCS	Context	0.465574	Context	0.570539	Context	0.561705	FALSE	TRUE	FALSE	FALSE	FALSE	Not in training	Not in training
NDUFA5	Context	0.515919	Context	0.462948	Context	0.465279	FALSE	TRUE	FALSE	FALSE	FALSE	Not in training	Not in training
PLEKHJ1	Context	0.175488	Rare_Context	0.507862	Rare_Context	0.618661	FALSE	TRUE	FALSE	FALSE	FALSE	Not in training	Not in training
ARL4D	Context	0.250003	Context	0.393108	Context	0.451846	FALSE	FALSE	FALSE	FALSE	FALSE	Not in training	Not in training
HORMAD2	Context	0.43125	Context	0.239203	Rare_Context	0.304768	FALSE	TRUE	FALSE	FALSE	FALSE	Not in training	Not in training
SIX5	Context	0.400045	Rare_Context	0.60148	Rare_Context	0.575115	FALSE	FALSE	FALSE	FALSE	FALSE	Not in training	Not in training
POC1A	Context	0.469412	Context	0.557856	Context	0.501981	FALSE	TRUE	FALSE	FALSE	FALSE	Not in training	Not in training
CTU2	Context	0.45933	Essentials	0.612105	Context	0.233658	FALSE	TRUE	FALSE	FALSE	FALSE	Not in training	Not in training
ARID1A	Context	0.101936	Context	0.205464	Rare_Context	0.315008	FALSE	TRUE	FALSE	FALSE	FALSE	Not in training	Not in training
ALG5	Context	0.411296	Context	0.559992	Context	0.505033	FALSE	TRUE	FALSE	FALSE	FALSE	Not in training	Not in training
PCDHGA1	Context	0.47715	Rare_Context	0.608971	Context	0.249817	FALSE	TRUE	FALSE	FALSE	FALSE	Not in training	Not in training
CCNT1	Context	0.405347	Context	0.204671	Rare_Context	0.454392	FALSE	TRUE	FALSE	FALSE	FALSE	Not in training	Not in training
SBK1	Context	0.24169	Context	0.544995	Rare_Context	0.139159	FALSE	TRUE	FALSE	FALSE	FALSE	Not in training	Not in training
LOXL3	Context	0.316769	Context	0.490984	Rare_Context	0.504733	FALSE	FALSE	FALSE	FALSE	FALSE	Not in training	Not in training
2005-03-01	Context	0.0373633	Context	0.0887233			FALSE	TRUE	FALSE	FALSE	FALSE	Not in training	Not in training
NMUR1	Context	0.365916	Rare_Context	0.598833	Rare_Context	0.552516	FALSE	TRUE	FALSE	FALSE	FALSE	Not in training	Not in training
MBLAC1	Context	0.486115	Rare_Context	0.661161	Rare_Context	0.449885	FALSE	TRUE	FALSE	FALSE	FALSE	Not in training	Not in training
EPHB6	Context	0.397911	Rare_Context	0.584745	Non_essential	0.240252	FALSE	FALSE	FALSE	FALSE	FALSE	Not in training	Not in training
BRI3BP	Context	0.283951	Rare_Context	0.250342	Rare_Context	0.156628	FALSE	TRUE	FALSE	FALSE	FALSE	Not in training	Not in training
NRD1	Context	0.483116	Context	0.514593			FALSE	TRUE	FALSE	FALSE	FALSE	Not in training	Not in training
EXOSC10	Context	0.537599	Essentials	0.696965	Context	0.0463094	FALSE	FALSE	FALSE	FALSE	TRUE	Not in training	Not in training
FAM149B1	Context	0.271888	Rare_Context	0.0925024	Non_essential	0.516184	FALSE	TRUE	FALSE	FALSE	FALSE	Not in training	Not in training
BRCA2	Context	0.442132	Essentials	0.25366	Context	0.508637	FALSE	TRUE	FALSE	FALSE	FALSE	Not in training	Not in training
MDK	Context	0.171823	Rare_Context	0.635799	Rare_Context	0.138747	FALSE	TRUE	FALSE	FALSE	FALSE	Not in training	Not in training
OVOL1	Context	0.303365	Non_essential	0.672573	Non_essential	0.52883	FALSE	FALSE	FALSE	FALSE	FALSE	Not in training	Not in training
MCIDAS	Context	0.510493	Rare_Context	0.4877	Context	0.439213	FALSE	TRUE	FALSE	FALSE	FALSE	Not in training	Not in training
CHMP7	Context	0.341014	Essentials	0.612593	Essentials	0.551467	FALSE	TRUE	FALSE	FALSE	FALSE	Not in training	Not in training
CLDN6	Context	0.52769	Context	0.530181	Context	0.53037	FALSE	TRUE	FALSE	FALSE	FALSE	Not in training	Not in training
RND1	Context	0.524749	Context	0.565351	Context	0.380662	FALSE	TRUE	FALSE	FALSE	FALSE	Not in training	Not in training
USP44	Context	0.286099	Rare_Context	0.578063	Rare_Context	0.639054	FALSE	FALSE	FALSE	FALSE	FALSE	Not in training	Not in training
PREPL	Context	0.554957	Rare_Context	0.675694	Context	0.333581	FALSE	TRUE	FALSE	FALSE	FALSE	Not in training	Not in training
YPEL5	Context	0.269127	Essentials	0.637191	Essentials	0.421581	FALSE	TRUE	FALSE	FALSE	FALSE	Not in training	Not in training
HIST1H4E	Context	0.532125	Context	0.301981			FALSE	FALSE	FALSE	FALSE	FALSE	Not in training	Not in training
TASP1	Context	0.173002	Context	0.581093	Context	0.439458	FALSE	FALSE	FALSE	FALSE	FALSE	Not in training	Not in training
MRPS18C	Context	0.458961	Context	0.385192	Context	0.487935	FALSE	TRUE	FALSE	FALSE	FALSE	Not in training	Not in training
CDK2AP1	Context	0.469043	Rare_Context	0.483696	Rare_Context	0.685041	FALSE	FALSE	FALSE	FALSE	FALSE	Not in training	Not in training
PDCD6IP	Context	0.503642	Context	0.138904	Context	0.440854	FALSE	TRUE	FALSE	FALSE	FALSE	Not in training	Not in training
CYTH2	Context	0.100385	Rare_Context	0.144079	Rare_Context	0.278729	FALSE	FALSE	FALSE	FALSE	FALSE	Not in training	Not in training
ENTHD2	Context	-0.030482	Context	0.380602			FALSE	FALSE	FALSE	FALSE	FALSE	Not in training	Not in training
TMEM132E	Context	0.444049	Non_essential	0.655209	Non_essential	0.633399	FALSE	FALSE	FALSE	FALSE	FALSE	Not in training	Not in training
EIF4H	Context	0.516172	Context	0.509591	Context	0.553008	FALSE	TRUE	FALSE	FALSE	FALSE	Not in training	Not in training
HNRNPR	Context	0.429413	Rare_Context	0.4615	Context	0.502827	FALSE	TRUE	FALSE	FALSE	FALSE	Not in training	Not in training
IFNL2	Context	0.462817	Non_essential	0.5892	Context	0.139862	FALSE	TRUE	FALSE	FALSE	FALSE	Not in training	Not in training
SFT2D3	Context	0.470331	Rare_Context	0.588991	Rare_Context	0.6319	FALSE	FALSE	FALSE	FALSE	FALSE	Not in training	Not in training
TMEM8A	Context	0.488205	Context	-0.00636402			FALSE	TRUE	FALSE	FALSE	FALSE	Not in training	Not in training
TPI1	Context	0.32267	Essentials	0.643309	Essentials	0.482803	FALSE	TRUE	TRUE	FALSE	TRUE	Not in training	Not in training
PERP	Context	0.548457	Rare_Context	0.647122	Context	0.542158	FALSE	TRUE	FALSE	FALSE	FALSE	Not in training	Not in training
RCE1	Context	0.508878	Context	0.499466	Rare_Context	0.558845	FALSE	TRUE	FALSE	FALSE	FALSE	Not in training	Not in training
PPP1R32	Context	0.240778	Rare_Context	0.411167	Rare_Context	0.59944	FALSE	FALSE	FALSE	FALSE	FALSE	Not in training	Not in training
NUP54	Context	0.201831	Essentials	0.695838	Essentials	0.695947	FALSE	FALSE	FALSE	FALSE	FALSE	Not in training	Not in training
ARID2	Context	0.466742	Context	0.486076	Context	0.521817	FALSE	TRUE	FALSE	FALSE	FALSE	Not in training	Not in training
IFFO2	Context	0.107949	Context	0.272079	Non_essential	0.619397	FALSE	FALSE	FALSE	FALSE	FALSE	Not in training	Not in training
CNN2	Context	0.542031	Context	0.313094	Context	0.439059	FALSE	TRUE	FALSE	FALSE	FALSE	Not in training	Not in training
PPA2	Context	0.489238	Essentials	0.0865371	Context	0.402126	FALSE	TRUE	FALSE	FALSE	FALSE	Not in training	Not in training
GZMA	Context	0.503787	Non_essential	0.672181	Context	0.261936	FALSE	TRUE	FALSE	FALSE	FALSE	Not in training	Not in training
ENSA	Context	0.520845	Context	0.553286	Context	0.444945	FALSE	TRUE	FALSE	FALSE	FALSE	Not in training	Not in training
KIAA1279	Context	0.455266	Context	0.412355			FALSE	TRUE	FALSE	FALSE	FALSE	Not in training	Not in training
RUNDC3A	Context	0.454977	Rare_Context	0.612027	Rare_Context	0.689702	FALSE	FALSE	FALSE	FALSE	FALSE	Not in training	Not in training
ADAMTS3	Context	0.538321	Rare_Context	0.468189	Context	0.474412	FALSE	TRUE	FALSE	FALSE	FALSE	Not in training	Not in training
PI4KB	Context	0.438388	Context	0.486196	Rare_Context	0.243523	FALSE	TRUE	FALSE	FALSE	FALSE	Not in training	Not in training
RAB11A	Context	0.0303854	Context	0.455321	Context	0.543319	FALSE	TRUE	FALSE	FALSE	FALSE	Not in training	Not in training
XPOT	Context	0.456418	Context	0.355247	Context	0.488368	FALSE	TRUE	FALSE	FALSE	FALSE	Not in training	Not in training
CD2	Context	0.360455	Non_essential	0.501408	Non_essential	0.614034	FALSE	FALSE	FALSE	FALSE	FALSE	Not in training	Not in training
UCN	Context	0.50368	Context	0.5193	Context	0.537232	FALSE	FALSE	FALSE	FALSE	FALSE	Not in training	Not in training
CRIP3	Context	0.546919	Rare_Context	0.114016	Rare_Context	0.279652	FALSE	TRUE	FALSE	FALSE	FALSE	Not in training	Not in training
C1D	Context	0.425451	Context	0.213248	Context	0.516062	FALSE	TRUE	FALSE	FALSE	FALSE	Not in training	Not in training
DAG1	Context	0.0980414	Non_essential	0.416377	Non_essential	0.420847	FALSE	FALSE	FALSE	FALSE	FALSE	Not in training	Not in training
MAN2B1	Context	0.241254	Rare_Context	0.649861	Rare_Context	0.686124	FALSE	FALSE	FALSE	FALSE	FALSE	Not in training	Not in training
OLFML3	Context	0.432209	Essentials	0.0311522	Context	0.549702	FALSE	TRUE	FALSE	FALSE	FALSE	Not in training	Not in training
TOE1	Context	0.485975	Essentials	0.466166	Context	0.363899	FALSE	TRUE	FALSE	FALSE	FALSE	Not in training	Not in training
BIRC2	Context	0.462926	Context	0.275362	Context	0.484968	FALSE	TRUE	FALSE	FALSE	FALSE	Not in training	Not in training
MLYCD	Context	0.0976458	Non_essential	0.541257	Non_essential	0.380719	FALSE	FALSE	FALSE	FALSE	FALSE	Not in training	Not in training
OTOP2	Context	0.368698	Context	0.289992	Rare_Context	0.66778	FALSE	FALSE	FALSE	FALSE	FALSE	Not in training	Not in training
STT3A	Context	0.542407	Context	0.408894	Context	0.535626	FALSE	TRUE	TRUE	FALSE	FALSE	Not in training	Not in training
IPP	Context	0.531996	Rare_Context	0.41454	Rare_Context	0.612138	FALSE	TRUE	FALSE	FALSE	FALSE	Not in training	Not in training
CEBPD	Context	0.438808	Rare_Context	0.478649	Rare_Context	0.102688	FALSE	TRUE	FALSE	FALSE	FALSE	Not in training	Not in training
STOML1	Context	0.0270929	Rare_Context	0.246414	Rare_Context	0.511212	FALSE	FALSE	FALSE	FALSE	FALSE	Not in training	Not in training
MRAS	Context	0.157423	Rare_Context	0.146483	Rare_Context	0.3342	FALSE	FALSE	FALSE	FALSE	FALSE	Not in training	Not in training
ASB6	Context	0.053833	Context	0.540854	Context	0.184344	FALSE	TRUE	FALSE	FALSE	FALSE	Not in training	Not in training
EXTL2	Context	0.516918	Context	0.561905	Context	0.539592	FALSE	TRUE	FALSE	FALSE	FALSE	Not in training	Not in training
APBA2	Context	0.52282	Context	0.23345	Rare_Context	0.288624	FALSE	TRUE	FALSE	FALSE	FALSE	Not in training	Not in training
HYI	Context	0.201626	Context	0.554613	Rare_Context	0.325701	FALSE	FALSE	FALSE	FALSE	FALSE	Not in training	Not in training
D2HGDH	Context	0.348391	Rare_Context	0.671631	Rare_Context	0.53618	FALSE	FALSE	FALSE	FALSE	FALSE	Not in training	Not in training
N6AMT1	Context	0.115393	Essentials	0.334364	Context	0.481744	FALSE	TRUE	FALSE	FALSE	FALSE	Not in training	Not in training
NELFA	Context	0.31908	Essentials	0.696093	Essentials	0.585513	FALSE	TRUE	FALSE	FALSE	TRUE	Not in training	Not in training
PTCD3	Context	0.412685	Essentials	0.589113	Context	0.432533	FALSE	TRUE	TRUE	TRUE	FALSE	Not in training	Not in training
GAREM	Context	0.497363	Non_essential	0.673173			FALSE	TRUE	FALSE	FALSE	FALSE	Not in training	Not in training
FANCD2OS	Context	0.00800598	Non_essential	0.646049	Rare_Context	0.615136	FALSE	FALSE	FALSE	FALSE	FALSE	Not in training	Not in training
SPHK1	Context	0.397404	Rare_Context	0.642332	Non_essential	0.415279	FALSE	FALSE	FALSE	FALSE	FALSE	Not in training	Not in training
MORC2	Context	0.225832	Context	0.154087	Rare_Context	0.203227	FALSE	TRUE	FALSE	FALSE	FALSE	Not in training	Not in training
AMPD1	Context	0.0809457	Non_essential	0.437956	Non_essential	0.35301	FALSE	TRUE	FALSE	FALSE	FALSE	Not in training	Not in training
ATXN7L2	Context	0.397308	Rare_Context	0.494587	Non_essential	0.495345	FALSE	FALSE	FALSE	FALSE	FALSE	Not in training	Not in training
MRGBP	Context	0.449286	Essentials	0.693072	Essentials	0.541981	FALSE	TRUE	FALSE	FALSE	FALSE	Not in training	Not in training
PPP1R14B	Context	0.376316	Rare_Context	0.0595616	Context	0.46161	FALSE	TRUE	FALSE	FALSE	FALSE	Not in training	Not in training
NFKBIE	Context	0.527592	Context	0.288177	Context	0.548803	FALSE	TRUE	FALSE	FALSE	FALSE	Not in training	Not in training
EPAS1	Context	0.103865	Non_essential	0.620729	Non_essential	0.14369	FALSE	FALSE	FALSE	FALSE	FALSE	Not in training	Not in training
ANGPTL5	Context	0.383295	Non_essential	0.663024	Rare_Context	0.102154	FALSE	TRUE	FALSE	FALSE	FALSE	Not in training	Not in training
SCG5	Context	0.45833	Context	0.249048	Context	0.54518	FALSE	TRUE	FALSE	FALSE	FALSE	Not in training	Not in training
RTKN2	Context	0.248857	Rare_Context	0.339762	Rare_Context	0.261316	FALSE	TRUE	FALSE	FALSE	FALSE	Not in training	Not in training
BPNT1	Context	0.459414	Context	0.565622	Rare_Context	0.280126	FALSE	TRUE	FALSE	FALSE	FALSE	Not in training	Not in training
OVGP1	Context	0.459775	Context	0.572419	Context	-0.0735311	FALSE	TRUE	FALSE	FALSE	FALSE	Not in training	Not in training
WFDC2	Context	0.241016	Rare_Context	0.204836	Rare_Context	0.67976	FALSE	TRUE	FALSE	FALSE	FALSE	Not in training	Not in training
SETDB1	Context	0.531432	Essentials	0.100485	Context	0.265141	FALSE	TRUE	FALSE	FALSE	FALSE	Not in training	Not in training
CCDC82	Context	-0.0705514	Non_essential	0.540373	Non_essential	0.488405	FALSE	TRUE	FALSE	FALSE	FALSE	Not in training	Not in training
ARAP1	Context	0.344602	Rare_Context	0.659564	Rare_Context	0.612634	FALSE	TRUE	TRUE	FALSE	FALSE	Not in training	Not in training
NDUFV2	Context	0.274044	Rare_Context	0.192111	Context	0.469069	FALSE	TRUE	FALSE	FALSE	FALSE	Not in training	Not in training
AMACR	Context	0.462684	Non_essential	0.672875	Rare_Context	0.546838	FALSE	TRUE	FALSE	FALSE	FALSE	Not in training	Not in training
ATXN1L	Context	0.283559	Rare_Context	0.648645	Rare_Context	0.635787	FALSE	FALSE	FALSE	FALSE	FALSE	Not in training	Not in training
ZNF431	Context	0.378864	Non_essential	0.657142	Rare_Context	0.409639	FALSE	TRUE	FALSE	FALSE	FALSE	Not in training	Not in training
TSFM	Context	0.453241	Essentials	0.56956	Context	0.523196	FALSE	TRUE	FALSE	FALSE	FALSE	Not in training	Not in training
RBM5	Context	0.0492636	Context	0.484616	Context	0.0611465	FALSE	TRUE	FALSE	FALSE	FALSE	Not in training	Not in training
TRMT13	Context	0.34351	Rare_Context	0.592212	Non_essential	0.288405	FALSE	FALSE	FALSE	FALSE	FALSE	Not in training	Not in training
MRGPRF	Context	0.116827	Non_essential	0.333465	Non_essential	0.664315	FALSE	FALSE	FALSE	FALSE	FALSE	Not in training	Not in training
MAPRE1	Context	0.524311	Context	0.52848	Context	0.538978	FALSE	TRUE	TRUE	FALSE	FALSE	Not in training	Not in training
MAFF	Context	0.522353	Context	0.521395	Context	0.518714	FALSE	TRUE	FALSE	FALSE	FALSE	Not in training	Not in training
CSF3R	Context	0.0430358	Context	0.384525	Non_essential	0.541599	FALSE	FALSE	FALSE	FALSE	FALSE	Not in training	Not in training
FASN	Context	0.391757	Context	0.0518509	Rare_Context	0.384947	FALSE	TRUE	TRUE	FALSE	FALSE	Not in training	Not in training
GNB1L	Context	0.12752	Essentials	0.695042	Essentials	0.408078	FALSE	TRUE	TRUE	TRUE	FALSE	Not in training	Not in training
TRPV3	Context	0.0034053	Non_essential	0.677511	Non_essential	0.670757	FALSE	FALSE	FALSE	FALSE	FALSE	Not in training	Not in training
ZCWPW2	Context	0.0742561	Context	0.484269	Context	0.272857	FALSE	TRUE	FALSE	FALSE	FALSE	Not in training	Not in training
PROB1	Context	0.502028	Context	0.167842	Context	0.503961	FALSE	TRUE	FALSE	FALSE	FALSE	Not in training	Not in training
STEAP1	Context	0.138688	Non_essential	0.573714	Non_essential	0.326135	FALSE	TRUE	FALSE	FALSE	FALSE	Not in training	Not in training
COG8	Context	0.393544	Context	0.0145947	Context	0.464549	FALSE	TRUE	FALSE	FALSE	FALSE	Not in training	Not in training
VPS37C	Context	-0.0167785	Context	0.490007	Context	0.348423	FALSE	FALSE	FALSE	FALSE	FALSE	Not in training	Not in training
GMNN	Context	0.382289	Context	0.102112	Context	0.335765	FALSE	TRUE	FALSE	FALSE	FALSE	Not in training	Not in training
ZSWIM4	Context	0.359631	Rare_Context	0.462048	Rare_Context	0.606376	FALSE	TRUE	FALSE	FALSE	FALSE	Not in training	Not in training
SEPW1	Context	0.484131	Context	0.540525			FALSE	TRUE	FALSE	FALSE	FALSE	Not in training	Not in training
ALMS1	Context	0.532924	Rare_Context	0.624611	Rare_Context	0.59147	FALSE	TRUE	FALSE	FALSE	FALSE	Not in training	Not in training
MED8	Context	0.373951	Essentials	0.625075	Essentials	0.587348	FALSE	TRUE	TRUE	FALSE	TRUE	Not in training	Not in training
MANEAL	Context	0.29905	Rare_Context	0.665955	Non_essential	0.674249	FALSE	TRUE	FALSE	FALSE	FALSE	Not in training	Not in training
PARP15	Context	0.306082	Rare_Context	0.167383	Rare_Context	0.507449	FALSE	TRUE	FALSE	FALSE	FALSE	Not in training	Not in training
ST3GAL6	Context	0.0803076	Rare_Context	0.523057	Rare_Context	0.235613	FALSE	TRUE	FALSE	FALSE	FALSE	Not in training	Not in training
HOPX	Context	0.499555	Non_essential	0.558788	Rare_Context	0.424301	FALSE	TRUE	FALSE	FALSE	FALSE	Not in training	Not in training
HSF4	Context	0.325487	Context	8.57e-05	Context	0.234071	FALSE	FALSE	FALSE	FALSE	FALSE	Not in training	Not in training
BRD2	Context	0.440843	Context	0.242328	Context	0.402591	FALSE	TRUE	FALSE	FALSE	FALSE	Not in training	Not in training
CCDC6	Context	0.389405	Context	0.270457	Context	0.205995	FALSE	TRUE	FALSE	FALSE	FALSE	Not in training	Not in training
C5orf15	Context	0.535739	Context	0.493751	Context	0.486465	FALSE	TRUE	FALSE	FALSE	FALSE	Not in training	Not in training
RABL3	Context	0.207238	Non_essential	0.586107	Rare_Context	0.649454	FALSE	TRUE	FALSE	FALSE	FALSE	Not in training	Not in training
MUC20	Context	0.391426	Rare_Context	0.167117	Context	0.55984	FALSE	TRUE	FALSE	FALSE	FALSE	Not in training	Not in training
ECHDC2	Context	0.374283	Context	-0.0240756	Rare_Context	0.429401	FALSE	FALSE	FALSE	FALSE	FALSE	Not in training	Not in training
KIAA0430	Context	0.180286	Non_essential	0.522703			FALSE	FALSE	FALSE	FALSE	FALSE	Not in training	Not in training
PTP4A2	Context	0.521583	Context	0.13337	Context	0.504816	FALSE	TRUE	FALSE	FALSE	FALSE	Not in training	Not in training
KIAA1109	Context	0.317567	Non_essential	0.491363	Rare_Context	0.422925	FALSE	TRUE	FALSE	FALSE	FALSE	Not in training	Not in training
TAF8	Context	0.382163	Essentials	0.692482	Essentials	0.371963	FALSE	TRUE	FALSE	FALSE	TRUE	Not in training	Not in training
TMEM167A	Context	0.471676	Non_essential	0.552331	Context	0.496557	FALSE	TRUE	FALSE	FALSE	FALSE	Not in training	Not in training
EIF4G2	Context	0.0244617	Essentials	0.584053	Context	0.128706	FALSE	TRUE	FALSE	FALSE	FALSE	Not in training	Not in training
KRT12	Context	0.541669	Rare_Context	0.608741	Rare_Context	0.562467	FALSE	TRUE	FALSE	FALSE	FALSE	Not in training	Not in training
MRPL55	Context	0.480372	Essentials	0.524704	Context	0.223347	FALSE	TRUE	FALSE	FALSE	FALSE	Not in training	Not in training
MPP2	Context	0.515228	Context	0.249068	Rare_Context	0.440153	FALSE	TRUE	FALSE	FALSE	FALSE	Not in training	Not in training
PRKRIR	Context	0.340531	Essentials	0.0526812			FALSE	TRUE	FALSE	FALSE	FALSE	Not in training	Not in training
ZNF99	Context	0.115239	Rare_Context	0.544828	Non_essential	0.60331	FALSE	TRUE	FALSE	FALSE	FALSE	Not in training	Not in training
ZNF786	Context	0.469646	Rare_Context	0.159617	Context	0.535173	FALSE	FALSE	FALSE	FALSE	FALSE	Not in training	Not in training
METTL17	Context	0.481003	Context	0.0985232	Context	0.482167	FALSE	TRUE	FALSE	FALSE	FALSE	Not in training	Not in training
NRBF2	Context	0.519911	Essentials	0.137805	Context	0.493958	FALSE	TRUE	FALSE	FALSE	FALSE	Not in training	Not in training
VRK1	Context	0.348569	Essentials	0.0925053	Context	0.215325	FALSE	TRUE	FALSE	FALSE	FALSE	Not in training	Not in training
PELO	Context	0.253442	Essentials	0.701102	Essentials	0.516348	FALSE	TRUE	FALSE	FALSE	TRUE	Not in training	Not in training
CYB561	Context	0.453782	Context	0.558205	Rare_Context	0.440803	FALSE	TRUE	FALSE	FALSE	FALSE	Not in training	Not in training
SERF2	Context	0.523834	Context	0.528681	Context	0.469397	FALSE	FALSE	FALSE	FALSE	FALSE	Not in training	Not in training
VPS51	Context	0.547835	Essentials	0.200886	Context	0.519295	FALSE	TRUE	FALSE	FALSE	FALSE	Not in training	Not in training
DDRGK1	Context	0.172535	Context	0.574754	Context	0.556941	FALSE	TRUE	FALSE	FALSE	FALSE	Not in training	Not in training
ZNF486	Context	0.392429	Rare_Context	0.483174	Context	0.534757	FALSE	TRUE	FALSE	FALSE	FALSE	Not in training	Not in training
C6orf48	Context	0.207407	Context	0.0512626			FALSE	TRUE	FALSE	FALSE	FALSE	Not in training	Not in training
WDPCP	Context	0.382175	Rare_Context	0.564364	Rare_Context	0.638891	FALSE	FALSE	FALSE	FALSE	FALSE	Not in training	Not in training
SPG21	Context	0.373653	Context	0.561988	Context	0.456949	FALSE	TRUE	FALSE	FALSE	FALSE	Not in training	Not in training
CCDC74B	Context	0.518123	Context	0.571109	Rare_Context	0.370591	FALSE	TRUE	FALSE	FALSE	FALSE	Not in training	Not in training
TMEM178A	Context	0.287328	Rare_Context	0.407093	Context	-0.0801343	FALSE	TRUE	FALSE	FALSE	FALSE	Not in training	Not in training
AVPR1A	Context	0.448252	Context	0.472873	Context	0.430104	FALSE	TRUE	FALSE	FALSE	FALSE	Not in training	Not in training
ASH2L	Context	0.418233	Context	0.521039	Context	0.499656	FALSE	TRUE	FALSE	FALSE	FALSE	Not in training	Not in training
POU4F1	Context	0.405434	Non_essential	0.569364	Rare_Context	0.108966	FALSE	FALSE	FALSE	FALSE	FALSE	Not in training	Not in training
SRSF10	Context	0.223228	Essentials	0.55289	Essentials	0.31259	FALSE	TRUE	FALSE	FALSE	FALSE	Not in training	Not in training
SEC63	Context	0.501709	Essentials	0.163924	Context	0.206729	FALSE	TRUE	FALSE	FALSE	FALSE	Not in training	Not in training
CPNE2	Context	0.490681	Rare_Context	0.447018	Rare_Context	0.255787	FALSE	TRUE	FALSE	FALSE	FALSE	Not in training	Not in training
C1orf27	Context	0.463955	Context	0.513747			FALSE	TRUE	FALSE	FALSE	FALSE	Not in training	Not in training
NDRG3	Context	0.0940582	Rare_Context	0.335834	Rare_Context	0.496469	FALSE	TRUE	FALSE	FALSE	FALSE	Not in training	Not in training
ZC3H4	Context	0.0665851	Context	0.506932	Context	0.351399	FALSE	TRUE	FALSE	FALSE	FALSE	Not in training	Not in training
GDF5	Context	0.439568	Rare_Context	0.68454	Rare_Context	0.625266	FALSE	FALSE	FALSE	FALSE	FALSE	Not in training	Not in training
SNRNP48	Context	0.494237	Context	0.0254208	Context	0.458542	FALSE	TRUE	FALSE	FALSE	FALSE	Not in training	Not in training
ZEB2	Context	0.434056	Context	0.281615	Context	0.413014	FALSE	TRUE	FALSE	FALSE	FALSE	Not in training	Not in training
MREG	Context	0.165919	Rare_Context	0.563037	Rare_Context	0.490637	FALSE	TRUE	FALSE	FALSE	FALSE	Not in training	Not in training
PCNP	Context	0.509845	Context	0.461063	Context	0.358845	FALSE	TRUE	FALSE	FALSE	FALSE	Not in training	Not in training
FCGBP	Context	0.507203	Rare_Context	0.293698			FALSE	TRUE	FALSE	FALSE	FALSE	Not in training	Not in training
KIF2C	Context	0.282988	Context	0.407972	Rare_Context	0.188001	FALSE	TRUE	FALSE	FALSE	FALSE	Not in training	Not in training
MT1H	Context	0.445571	Rare_Context	0.587911	Non_essential	0.0358276	FALSE	TRUE	FALSE	FALSE	FALSE	Not in training	Not in training
COX7C	Context	0.315189	Essentials	0.657585	Essentials	0.496902	FALSE	TRUE	FALSE	FALSE	FALSE	Not in training	Not in training
FAM167B	Context	0.397592	Rare_Context	0.573076	Rare_Context	0.237009	FALSE	TRUE	FALSE	FALSE	FALSE	Not in training	Not in training
NGFR	Context	0.22119	Context	0.576922	Rare_Context	0.262564	FALSE	FALSE	FALSE	FALSE	FALSE	Not in training	Not in training
PRKRIP1	Context	0.412604	Context	0.115698	Context	0.513242	FALSE	TRUE	FALSE	FALSE	FALSE	Not in training	Not in training
CENPT	Context	0.390479	Essentials	0.608508	Context	0.300605	FALSE	TRUE	FALSE	FALSE	FALSE	Not in training	Not in training
MAP4K4	Context	0.404303	Non_essential	0.592064	Non_essential	0.642089	FALSE	TRUE	FALSE	FALSE	FALSE	Not in training	Not in training
FAM60A	Context	0.48206	Context	0.326001			FALSE	TRUE	FALSE	FALSE	FALSE	Not in training	Not in training
MIIP	Context	0.359898	Context	0.553998	Context	0.330251	FALSE	TRUE	FALSE	FALSE	FALSE	Not in training	Not in training
DBX2	Context	0.463835	Context	0.342446	Rare_Context	0.544483	FALSE	TRUE	FALSE	FALSE	FALSE	Not in training	Not in training
CCAR1	Context	0.335501	Essentials	0.613652	Essentials	0.22676	FALSE	TRUE	FALSE	FALSE	FALSE	Not in training	Not in training
CARD14	Context	0.202728	Rare_Context	0.511116	Non_essential	0.600888	FALSE	FALSE	FALSE	FALSE	FALSE	Not in training	Not in training
H1FNT	Context	0.423443	Context	0.450554			FALSE	FALSE	FALSE	FALSE	FALSE	Not in training	Not in training
ASUN	Context	0.491835	Context	0.00622344			FALSE	TRUE	TRUE	FALSE	FALSE	Not in training	Not in training
DIDO1	Context	0.532688	Context	0.150194	Context	0.531996	FALSE	TRUE	FALSE	FALSE	FALSE	Not in training	Not in training
CUL2	Context	0.190107	Essentials	0.685295	Essentials	0.0730938	FALSE	TRUE	FALSE	FALSE	TRUE	Not in training	Not in training
GATSL3	Context	0.516814	Rare_Context	0.603082			FALSE	TRUE	FALSE	FALSE	FALSE	Not in training	Not in training
ZNF212	Context	0.535863	Non_essential	0.648998	Context	0.470886	FALSE	TRUE	FALSE	FALSE	FALSE	Not in training	Not in training
PRODH	Context	0.164412	Context	0.415825	Context	0.322922	FALSE	FALSE	TRUE	FALSE	FALSE	Not in training	Not in training
WDR65	Context	0.528063	Context	0.468714			FALSE	FALSE	FALSE	FALSE	FALSE	Not in training	Not in training
TARS2	Context	0.478789	Essentials	0.699424	Context	0.418244	FALSE	TRUE	TRUE	TRUE	FALSE	Not in training	Not in training
ARL8B	Context	0.528751	Context	0.577763	Context	0.536477	FALSE	TRUE	TRUE	FALSE	FALSE	Not in training	Not in training
DMRTA2	Context	0.436216	Context	0.502344	Context	0.5046	FALSE	FALSE	FALSE	FALSE	FALSE	Not in training	Not in training
LCMT1	Context	0.364133	Context	0.337165	Context	0.450101	FALSE	TRUE	FALSE	FALSE	FALSE	Not in training	Not in training
ZNF92	Context	0.166291	Rare_Context	0.620734	Rare_Context	0.654834	FALSE	TRUE	FALSE	FALSE	FALSE	Not in training	Not in training
PTPN22	Context	0.319899	Non_essential	0.500393	Non_essential	0.655282	FALSE	TRUE	FALSE	FALSE	FALSE	Not in training	Not in training
MAP2K1	Context	0.260604	Rare_Context	0.554475	Rare_Context	0.622999	FALSE	TRUE	FALSE	FALSE	FALSE	Not in training	Not in training
LIN37	Context	0.34863	Context	0.463199	Context	0.395046	FALSE	TRUE	TRUE	FALSE	FALSE	Not in training	Not in training
PCDHA12	Context	0.191365	Context	0.447073	Context	0.228464	FALSE	TRUE	FALSE	FALSE	FALSE	Not in training	Not in training
SV2A	Context	0.464374	Context	0.562038	Non_essential	0.380567	FALSE	FALSE	FALSE	FALSE	FALSE	Not in training	Not in training
SNX22	Context	0.130681	Context	0.513717	Rare_Context	0.0931993	FALSE	FALSE	FALSE	FALSE	FALSE	Not in training	Not in training
TECR	Context	0.517982	Context	0.563612	Context	0.460329	FALSE	TRUE	TRUE	FALSE	FALSE	Not in training	Not in training
NUFIP2	Context	0.363313	Rare_Context	0.535409	Non_essential	0.216771	FALSE	TRUE	FALSE	FALSE	FALSE	Not in training	Not in training
CDADC1	Context	-0.019441	Non_essential	0.350788	Context	-0.0459425	FALSE	TRUE	FALSE	FALSE	FALSE	Not in training	Not in training
TCHP	Context	0.285943	Rare_Context	0.568238	Rare_Context	0.583403	FALSE	FALSE	FALSE	FALSE	FALSE	Not in training	Not in training
VPS37A	Context	0.248726	Context	0.23809	Essentials	0.0833607	FALSE	TRUE	FALSE	FALSE	FALSE	Not in training	Not in training
TRPC3	Context	0.214637	Rare_Context	0.516683	Rare_Context	0.0755689	FALSE	FALSE	FALSE	FALSE	FALSE	Not in training	Not in training
TIGD3	Context	0.55379	Context	0.460172	Rare_Context	0.673928	FALSE	FALSE	FALSE	FALSE	FALSE	Not in training	Not in training
PROCA1	Context	0.534764	Context	0.535898	Context	0.17166	FALSE	TRUE	FALSE	FALSE	FALSE	Not in training	Not in training
FOXK1	Context	0.488342	Context	-0.000289402	Context	0.0817325	FALSE	TRUE	FALSE	FALSE	FALSE	Not in training	Not in training
ZNF706	Context	0.538586	Non_essential	0.101467	Context	0.320725	FALSE	TRUE	FALSE	FALSE	FALSE	Not in training	Not in training
DCLK2	Context	0.347732	Non_essential	0.422919	Context	0.225175	FALSE	TRUE	FALSE	FALSE	FALSE	Not in training	Not in training
MANBA	Context	0.0327979	Rare_Context	0.134777	Non_essential	0.64483	FALSE	FALSE	FALSE	FALSE	FALSE	Not in training	Not in training
CNBP	Context	0.397205	Rare_Context	0.463435	Non_essential	0.430565	FALSE	TRUE	FALSE	FALSE	FALSE	Not in training	Not in training
CHTOP	Context	0.531544	Context	0.351086	Context	0.539543	FALSE	TRUE	FALSE	FALSE	FALSE	Not in training	Not in training
FBXO9	Context	0.469487	Rare_Context	0.625061	Context	0.43508	FALSE	TRUE	FALSE	FALSE	FALSE	Not in training	Not in training
MYO7B	Context	0.31699	Context	0.230702	Rare_Context	0.63882	FALSE	FALSE	FALSE	FALSE	FALSE	Not in training	Not in training
NFE2L1	Context	0.486719	Rare_Context	0.525615	Non_essential	0.106785	FALSE	TRUE	FALSE	FALSE	FALSE	Not in training	Not in training
DNER	Context	0.0864337	Rare_Context	0.654586	Non_essential	0.604123	FALSE	FALSE	FALSE	FALSE	FALSE	Not in training	Not in training
CYP4F22	Context	0.0392649	Context	-0.028241	Rare_Context	0.543061	FALSE	FALSE	FALSE	FALSE	FALSE	Not in training	Not in training
LRRC71	Context	0.45804	Context	0.224628	Context	0.382053	FALSE	TRUE	FALSE	FALSE	FALSE	Not in training	Not in training
TUBA3D	Context	0.506868	Context	0.51589	Context	0.483258	FALSE	TRUE	FALSE	FALSE	FALSE	Not in training	Not in training
AK3	Context	0.45799	Rare_Context	0.464894	Context	0.52249	FALSE	TRUE	FALSE	FALSE	FALSE	Not in training	Not in training
RARA	Context	0.15207	Non_essential	0.391002	Non_essential	0.635997	FALSE	TRUE	FALSE	FALSE	FALSE	Not in training	Not in training
PLS1	Context	0.154241	Non_essential	0.107064	Rare_Context	0.669035	FALSE	FALSE	FALSE	FALSE	FALSE	Not in training	Not in training
PRCC	Context	0.471097	Context	0.507948	Context	0.512622	FALSE	TRUE	FALSE	FALSE	FALSE	Not in training	Not in training
TRAF1	Context	0.0298687	Non_essential	0.627245	Non_essential	0.602827	FALSE	FALSE	FALSE	FALSE	FALSE	Not in training	Not in training
NUP35	Context	0.415445	Context	0.204474	Context	0.477551	FALSE	TRUE	FALSE	FALSE	FALSE	Not in training	Not in training
LPHN1	Context	0.0370392	Non_essential	0.679201			FALSE	FALSE	FALSE	FALSE	FALSE	Not in training	Not in training
ADAM11	Context	0.528149	Context	0.541243	Context	0.431026	FALSE	TRUE	FALSE	FALSE	FALSE	Not in training	Not in training
GLE1	Context	0.422974	Essentials	0.250005	Context	0.378984	FALSE	TRUE	FALSE	FALSE	FALSE	Not in training	Not in training
TEAD3	Context	0.39643	Context	0.517838	Context	0.538034	FALSE	TRUE	FALSE	FALSE	FALSE	Not in training	Not in training
CHCHD1	Context	0.490602	Essentials	0.667789	Context	0.155333	FALSE	TRUE	FALSE	FALSE	TRUE	Not in training	Not in training
MMEL1	Context	0.0106672	Rare_Context	0.486889	Rare_Context	0.345415	FALSE	TRUE	FALSE	FALSE	FALSE	Not in training	Not in training
ATF4	Context	0.526655	Essentials	0.4264	Essentials	0.145598	FALSE	TRUE	FALSE	FALSE	TRUE	Not in training	Not in training
ZDHHC24	Context	0.139548	Context	0.544896	Rare_Context	0.148068	FALSE	FALSE	FALSE	FALSE	FALSE	Not in training	Not in training
GPR137C	Context	0.468803	Context	0.540973	Context	0.485272	FALSE	FALSE	FALSE	FALSE	FALSE	Not in training	Not in training
MYBPHL	Context	0.533567	Context	0.579727	Rare_Context	0.0884209	FALSE	FALSE	FALSE	FALSE	FALSE	Not in training	Not in training
KRTAP9-6	Context	0.365921	Non_essential	0.680783			FALSE	TRUE	FALSE	FALSE	FALSE	Not in training	Not in training
MFN1	Context	0.432117	Rare_Context	0.565079	Rare_Context	0.330475	FALSE	TRUE	FALSE	FALSE	FALSE	Not in training	Not in training
COG1	Context	0.489034	Context	0.193858	Context	0.495575	FALSE	TRUE	FALSE	FALSE	FALSE	Not in training	Not in training
NDUFA10	Context	-0.0178634	Context	0.492738	Context	0.504447	FALSE	TRUE	TRUE	FALSE	FALSE	Not in training	Not in training
OSER1	Context	0.213754	Rare_Context	0.614239	Rare_Context	0.52682	FALSE	FALSE	FALSE	FALSE	FALSE	Not in training	Not in training
C11orf57	Context	0.520073	Essentials	0.17976			FALSE	TRUE	FALSE	FALSE	FALSE	Not in training	Not in training
SLC12A2	Context	0.362523	Non_essential	0.669852	Rare_Context	0.502274	FALSE	TRUE	FALSE	FALSE	FALSE	Not in training	Not in training
ALG10	Context	0.495462	Context	0.427841	Context	0.386529	FALSE	TRUE	FALSE	FALSE	FALSE	Not in training	Not in training
COG2	Context	0.545441	Essentials	0.535177	Context	0.491957	FALSE	TRUE	FALSE	FALSE	FALSE	Not in training	Not in training
GINM1	Context	-0.0491916	Non_essential	0.592999	Rare_Context	0.482588	FALSE	TRUE	FALSE	FALSE	FALSE	Not in training	Not in training
SKOR2	Context	0.117295	Non_essential	0.674856	Non_essential	0.631011	FALSE	FALSE	FALSE	FALSE	FALSE	Not in training	Not in training
MANBAL	Context	0.503021	Rare_Context	0.301437	Context	0.302969	FALSE	TRUE	FALSE	FALSE	FALSE	Not in training	Not in training
RGS6	Context	0.263392	Non_essential	0.490762	Rare_Context	0.436306	FALSE	FALSE	FALSE	FALSE	FALSE	Not in training	Not in training
SMIM6	Context	0.267647	Rare_Context	0.28338	Non_essential	0.383019	FALSE	TRUE	FALSE	FALSE	FALSE	Not in training	Not in training
GLIPR1L1	Context	0.132954	Context	0.591042	Context	0.413223	FALSE	FALSE	FALSE	FALSE	FALSE	Not in training	Not in training
VDAC3	Context	0.543656	Rare_Context	0.61171	Context	0.43059	FALSE	TRUE	FALSE	FALSE	FALSE	Not in training	Not in training
HAPLN4	Context	0.512101	Context	0.473611	Rare_Context	0.552853	FALSE	FALSE	FALSE	FALSE	FALSE	Not in training	Not in training
CENPO	Context	0.350952	Context	0.22076	Context	0.375656	FALSE	TRUE	FALSE	FALSE	FALSE	Not in training	Not in training
DRG1	Context	0.417725	Context	0.506601	Context	0.530612	FALSE	TRUE	FALSE	FALSE	FALSE	Not in training	Not in training
HCK	Context	0.18919	Rare_Context	0.502099	Rare_Context	0.363022	FALSE	FALSE	FALSE	FALSE	FALSE	Not in training	Not in training
CYP3A43	Context	0.431577	Rare_Context	0.326027	Context	0.4649	FALSE	TRUE	FALSE	FALSE	FALSE	Not in training	Not in training
C19orf44	Context	0.103196	Context	0.350258	Rare_Context	0.643658	FALSE	FALSE	FALSE	FALSE	FALSE	Not in training	Not in training
LCE3D	Context	0.323322	Rare_Context	0.545797			FALSE	TRUE	FALSE	FALSE	FALSE	Not in training	Not in training
ORC5	Context	0.0823861	Essentials	0.407732	Context	0.336176	FALSE	TRUE	FALSE	FALSE	FALSE	Not in training	Not in training
GOLT1B	Context	0.381742	Rare_Context	0.483582	Context	0.503548	FALSE	TRUE	FALSE	FALSE	FALSE	Not in training	Not in training
DGCR6L	Context	0.488043	Context	0.516667	Rare_Context	0.494019	FALSE	TRUE	FALSE	FALSE	FALSE	Not in training	Not in training
KIFC2	Context	0.444418	Rare_Context	0.413929	Rare_Context	0.390398	FALSE	FALSE	FALSE	FALSE	FALSE	Not in training	Not in training
ACAT1	Context	0.0241254	Non_essential	0.570863	Rare_Context	0.548005	FALSE	TRUE	FALSE	FALSE	FALSE	Not in training	Not in training
POLG2	Context	0.206861	Essentials	0.1797	Context	0.513208	FALSE	TRUE	FALSE	FALSE	FALSE	Not in training	Not in training
LRFN3	Context	0.0859333	Rare_Context	0.557466	Rare_Context	0.605661	FALSE	TRUE	FALSE	FALSE	FALSE	Not in training	Not in training
ATP5G1	Context	0.498625	Context	0.490907			FALSE	TRUE	FALSE	FALSE	FALSE	Not in training	Not in training
NAA30	Context	0.473438	Context	0.557772	Context	0.529884	FALSE	TRUE	FALSE	FALSE	FALSE	Not in training	Not in training
RASA4	Context	0.102219	Rare_Context	0.570258	Context	0.484724	FALSE	TRUE	FALSE	FALSE	FALSE	Not in training	Not in training
ATP1A4	Context	0.121427	Rare_Context	0.653489	Rare_Context	0.110003	FALSE	FALSE	FALSE	FALSE	FALSE	Not in training	Not in training
MGAT5B	Context	0.510438	Non_essential	0.595813	Rare_Context	0.530049	FALSE	TRUE	FALSE	FALSE	FALSE	Not in training	Not in training
NSMCE4A	Context	0.450609	Context	0.515469	Context	0.475918	FALSE	TRUE	FALSE	FALSE	FALSE	Not in training	Not in training
SAMD4B	Context	0.482462	Context	0.546075	Context	0.202712	FALSE	TRUE	TRUE	TRUE	FALSE	Not in training	Not in training
NUFIP1	Context	0.190439	Context	0.568041	Context	0.113643	FALSE	TRUE	FALSE	FALSE	FALSE	Not in training	Not in training
TDRD10	Context	0.349657	Rare_Context	0.446956	Rare_Context	0.48399	FALSE	TRUE	FALSE	FALSE	FALSE	Not in training	Not in training
ACER1	Context	0.542359	Rare_Context	0.671183	Rare_Context	0.383366	FALSE	TRUE	FALSE	FALSE	FALSE	Not in training	Not in training
VTI1B	Context	0.314892	Context	0.361972	Context	0.463015	FALSE	TRUE	FALSE	FALSE	FALSE	Not in training	Not in training
CHCHD10	Context	0.47618	Rare_Context	0.490791	Rare_Context	0.427007	FALSE	FALSE	FALSE	FALSE	FALSE	Not in training	Not in training
OSTF1	Context	0.159265	Rare_Context	0.208493	Rare_Context	0.653926	FALSE	TRUE	FALSE	FALSE	FALSE	Not in training	Not in training
EPHB2	Context	0.345063	Rare_Context	0.198801	Rare_Context	0.619164	FALSE	FALSE	FALSE	FALSE	FALSE	Not in training	Not in training
CACNG6	Context	0.532389	Non_essential	0.678095	Context	0.535707	FALSE	TRUE	FALSE	FALSE	FALSE	Not in training	Not in training
INTS12	Context	0.317883	Context	0.403126	Context	0.195729	FALSE	TRUE	FALSE	FALSE	FALSE	Not in training	Not in training
UNG	Context	0.389214	Rare_Context	0.679503	Rare_Context	0.644596	FALSE	FALSE	FALSE	FALSE	FALSE	Not in training	Not in training
TRMT10A	Context	0.246142	Rare_Context	0.650276	Rare_Context	0.415338	FALSE	TRUE	FALSE	FALSE	FALSE	Not in training	Not in training
LARP1B	Context	0.366894	Context	0.352104	Context	0.371099	FALSE	TRUE	FALSE	FALSE	FALSE	Not in training	Not in training
FERMT2	Context	0.155384	Essentials	0.124012	Context	0.140417	FALSE	TRUE	FALSE	FALSE	FALSE	Not in training	Not in training
BTBD6	Context	0.283319	Non_essential	0.623549	Rare_Context	0.531578	FALSE	TRUE	FALSE	FALSE	FALSE	Not in training	Not in training
SLC27A3	Context	0.451034	Rare_Context	0.562086	Rare_Context	0.680756	FALSE	FALSE	FALSE	FALSE	FALSE	Not in training	Not in training
ANAPC15	Context	0.519155	Essentials	0.554293	Context	0.33741	FALSE	TRUE	TRUE	TRUE	FALSE	Not in training	Not in training
FBXO17	Context	0.454051	Non_essential	0.631719	Rare_Context	0.303066	FALSE	TRUE	FALSE	FALSE	FALSE	Not in training	Not in training
ADH6	Context	0.473028	Non_essential	0.666902	Rare_Context	0.560414	FALSE	TRUE	FALSE	FALSE	FALSE	Not in training	Not in training
LDB1	Context	0.36366	Rare_Context	0.291901	Rare_Context	0.20168	FALSE	TRUE	FALSE	FALSE	FALSE	Not in training	Not in training
UFL1	Context	0.530775	Context	0.195234	Context	0.520383	FALSE	TRUE	TRUE	FALSE	FALSE	Not in training	Not in training
TRAPPC13	Context	0.416036	Rare_Context	0.228494	Context	0.403651	FALSE	TRUE	FALSE	FALSE	FALSE	Not in training	Not in training
ORC2	Context	0.466918	Context	0.439081	Context	0.471288	FALSE	TRUE	FALSE	FALSE	FALSE	Not in training	Not in training
MAF1	Context	0.537138	Context	0.531456	Rare_Context	0.553902	FALSE	FALSE	FALSE	FALSE	FALSE	Not in training	Not in training
CEACAM8	Context	0.522814	Context	0.0564947	Context	0.492599	FALSE	TRUE	FALSE	FALSE	FALSE	Not in training	Not in training
SAMD9L	Context	0.423033	Context	-0.0265295	Context	0.300392	FALSE	TRUE	FALSE	FALSE	FALSE	Not in training	Not in training
SNRPA	Context	0.538062	Context	0.358871	Context	0.512741	FALSE	FALSE	FALSE	FALSE	FALSE	Not in training	Not in training
BCAP29	Context	0.526194	Rare_Context	0.611244	Context	0.477605	FALSE	TRUE	FALSE	FALSE	FALSE	Not in training	Not in training
EHMT2	Context	0.415028	Context	0.086952	Context	0.541562	FALSE	TRUE	FALSE	FALSE	FALSE	Not in training	Not in training
GSTM2	Context	0.371713	Context	0.574535	Rare_Context	0.406541	FALSE	TRUE	FALSE	FALSE	FALSE	Not in training	Not in training
TUBB4B	Context	0.522204	Rare_Context	0.161534	Context	0.410691	FALSE	TRUE	FALSE	FALSE	FALSE	Not in training	Not in training
LIN54	Context	0.368874	Context	0.338704	Context	0.50317	FALSE	TRUE	FALSE	FALSE	FALSE	Not in training	Not in training
C12orf57	Context	0.177648	Non_essential	0.520569	Rare_Context	0.568743	FALSE	TRUE	FALSE	FALSE	FALSE	Not in training	Not in training
ERP29	Context	0.399184	Non_essential	0.576825	Non_essential	0.590042	FALSE	FALSE	FALSE	FALSE	FALSE	Not in training	Not in training
PAAF1	Context	0.253255	Non_essential	0.547117	Non_essential	0.614223	FALSE	TRUE	FALSE	FALSE	FALSE	Not in training	Not in training
TRAPPC9	Context	0.248618	Context	0.351343	Context	0.3627	FALSE	FALSE	FALSE	FALSE	FALSE	Not in training	Not in training
GEN1	Context	0.382178	Rare_Context	0.638603	Context	-0.0437106	FALSE	TRUE	FALSE	FALSE	FALSE	Not in training	Not in training
TPM3	Context	0.316981	Rare_Context	0.554651	Context	0.461761	FALSE	TRUE	FALSE	FALSE	FALSE	Not in training	Not in training
CPAMD8	Context	0.531908	Rare_Context	0.161068	Context	0.519179	FALSE	TRUE	FALSE	FALSE	FALSE	Not in training	Not in training
HCRT	Context	0.393517	Non_essential	0.0879348	Non_essential	0.669963	FALSE	FALSE	FALSE	FALSE	FALSE	Not in training	Not in training
ARL5C	Context	0.0662885	Context	0.400632	Non_essential	0.153692	FALSE	FALSE	FALSE	FALSE	FALSE	Not in training	Not in training
FES	Context	0.469819	Non_essential	0.0754657	Context	0.0745431	FALSE	TRUE	FALSE	FALSE	FALSE	Not in training	Not in training
TCF24	Context	0.445262	Non_essential	0.478061	Rare_Context	0.0130481	FALSE	FALSE	FALSE	FALSE	FALSE	Not in training	Not in training
FAM35A	Context	0.526299	Non_essential	0.347059			FALSE	TRUE	FALSE	FALSE	FALSE	Not in training	Not in training
DHRS13	Context	0.531951	Rare_Context	0.614711	Rare_Context	0.632401	FALSE	TRUE	FALSE	FALSE	FALSE	Not in training	Not in training
PAX7	Context	0.203286	Rare_Context	0.182931	Non_essential	0.531262	FALSE	FALSE	FALSE	FALSE	FALSE	Not in training	Not in training
PACS1	Context	0.291818	Context	0.581056	Rare_Context	0.651697	FALSE	TRUE	FALSE	FALSE	FALSE	Not in training	Not in training
ANKRD31	Context	0.496249	Context	0.555876	Context	0.168835	FALSE	TRUE	FALSE	FALSE	FALSE	Not in training	Not in training
BTBD7	Context	0.502172	Rare_Context	0.384989	Context	0.535267	FALSE	TRUE	FALSE	FALSE	FALSE	Not in training	Not in training
BZW1	Context	0.5332	Rare_Context	0.322969	Context	0.0894601	FALSE	TRUE	FALSE	FALSE	FALSE	Not in training	Not in training
CAMTA1	Context	0.268705	Non_essential	0.213749	Rare_Context	0.5676	FALSE	FALSE	FALSE	FALSE	FALSE	Not in training	Not in training
PARP1	Context	0.51045	Context	0.453332	Context	0.4765	FALSE	FALSE	TRUE	FALSE	FALSE	Not in training	Not in training
THRSP	Context	0.390709	Rare_Context	0.215614	Rare_Context	0.43556	FALSE	TRUE	FALSE	FALSE	FALSE	Not in training	Not in training
NDUFAF4	Context	0.528006	Context	0.359069	Context	0.538539	FALSE	TRUE	FALSE	FALSE	FALSE	Not in training	Not in training
IL1RL2	Context	0.534654	Rare_Context	0.247513	Rare_Context	0.420467	FALSE	TRUE	FALSE	FALSE	FALSE	Not in training	Not in training
FKBP1A	Context	0.316098	Context	0.47983	Context	0.440104	FALSE	TRUE	FALSE	FALSE	FALSE	Not in training	Not in training
CADM4	Context	0.499627	Context	0.420747	Context	0.50485	FALSE	TRUE	FALSE	FALSE	FALSE	Not in training	Not in training
C14orf166	Context	0.470565	Essentials	0.400787			FALSE	FALSE	FALSE	FALSE	FALSE	Not in training	Not in training
POLR3GL	Context	0.145975	Non_essential	0.504027	Non_essential	0.508033	FALSE	FALSE	FALSE	FALSE	FALSE	Not in training	Not in training
MEAF6	Context	0.453827	Context	0.523593	Context	0.523119	FALSE	TRUE	FALSE	FALSE	FALSE	Not in training	Not in training
LRRK2	Context	0.451987	Rare_Context	0.671073	Rare_Context	0.643898	FALSE	TRUE	FALSE	FALSE	FALSE	Not in training	Not in training
LRRC73	Context	0.527942	Context	0.38914	Rare_Context	0.375691	FALSE	FALSE	FALSE	FALSE	FALSE	Not in training	Not in training
VPS35	Context	0.491565	Essentials	0.362995	Context	0.296613	FALSE	TRUE	FALSE	FALSE	FALSE	Not in training	Not in training
RAB7A	Context	0.466225	Context	0.254854	Context	0.474916	FALSE	TRUE	FALSE	FALSE	FALSE	Not in training	Not in training
AMDHD1	Context	0.209343	Rare_Context	0.059465	Rare_Context	0.647401	FALSE	FALSE	FALSE	FALSE	FALSE	Not in training	Not in training
HSPA13	Context	0.208742	Rare_Context	0.177898	Context	0.22565	FALSE	TRUE	FALSE	FALSE	FALSE	Not in training	Not in training
LIAS	Context	0.482299	Context	0.248863	Context	0.497771	FALSE	FALSE	FALSE	FALSE	FALSE	Not in training	Not in training
TADA2A	Context	0.46732	Context	0.301822	Context	0.519698	FALSE	TRUE	TRUE	FALSE	FALSE	Not in training	Not in training
RNF149	Context	0.0889294	Non_essential	0.143678	Non_essential	0.584587	FALSE	FALSE	FALSE	FALSE	FALSE	Not in training	Not in training
BCL9	Context	0.470881	Rare_Context	0.501142	Non_essential	0.567083	FALSE	TRUE	FALSE	FALSE	FALSE	Not in training	Not in training
THUMPD2	Context	0.18095	Context	-0.0423588	Context	0.280334	FALSE	TRUE	FALSE	FALSE	FALSE	Not in training	Not in training
DCHS2	Context	0.217778	Non_essential	0.629828	Rare_Context	0.605365	FALSE	FALSE	FALSE	FALSE	FALSE	Not in training	Not in training
FANCM	Context	0.550369	Context	0.534528	Context	0.543331	FALSE	TRUE	FALSE	FALSE	FALSE	Not in training	Not in training
STXBP3	Context	0.27976	Context	0.152362	Rare_Context	0.300623	FALSE	TRUE	FALSE	FALSE	FALSE	Not in training	Not in training
ARHGAP27	Context	0.530702	Rare_Context	0.603394	Rare_Context	0.573815	FALSE	FALSE	FALSE	FALSE	FALSE	Not in training	Not in training
PHYHD1	Context	0.545714	Rare_Context	0.634951	Rare_Context	0.661394	FALSE	TRUE	FALSE	FALSE	FALSE	Not in training	Not in training
LCE3C	Context	0.373991	Context	0.436679	Rare_Context	0.151228	FALSE	TRUE	FALSE	FALSE	FALSE	Not in training	Not in training
TTLL5	Context	0.128013	Context	0.118119	Context	-0.0526579	FALSE	TRUE	FALSE	FALSE	FALSE	Not in training	Not in training
MOCS3	Context	0.505597	Essentials	0.701015	Essentials	0.402407	FALSE	TRUE	FALSE	FALSE	TRUE	Not in training	Not in training
GTF3C4	Context	0.0992545	Context	0.0212118	Context	0.443554	FALSE	FALSE	FALSE	FALSE	FALSE	Not in training	Not in training
TBC1D10C	Context	0.444538	Context	0.0783658	Context	0.50451	FALSE	TRUE	TRUE	FALSE	FALSE	Not in training	Not in training
SMG7	Context	0.451444	Context	0.159867	Context	0.191169	FALSE	TRUE	TRUE	FALSE	FALSE	Not in training	Not in training
PWWP2A	Context	0.134886	Rare_Context	0.494198	Rare_Context	0.413038	FALSE	FALSE	FALSE	FALSE	FALSE	Not in training	Not in training
CNTN1	Context	0.517814	Rare_Context	0.596169	Context	0.198497	FALSE	TRUE	FALSE	FALSE	FALSE	Not in training	Not in training
C9orf135	Context	-0.0350918	Rare_Context	0.596239	Rare_Context	0.591136	FALSE	TRUE	FALSE	FALSE	FALSE	Not in training	Not in training
MCMBP	Context	0.489366	Essentials	0.594398	Context	0.252354	FALSE	TRUE	TRUE	TRUE	TRUE	Not in training	Not in training
PSAT1	Context	0.419587	Context	0.448779	Context	0.535638	FALSE	TRUE	FALSE	FALSE	FALSE	Not in training	Not in training
VANGL2	Context	0.38898	Rare_Context	0.179447	Context	0.416478	FALSE	FALSE	FALSE	FALSE	FALSE	Not in training	Not in training
DRAP1	Context	0.546783	Essentials	0.0114412	Context	-0.0527669	FALSE	TRUE	FALSE	FALSE	FALSE	Not in training	Not in training
SCAF1	Context	0.500838	Rare_Context	0.187037	Context	0.554361	FALSE	TRUE	FALSE	FALSE	FALSE	Not in training	Not in training
NT5DC3	Context	0.50003	Non_essential	0.379182	Rare_Context	0.17338	FALSE	TRUE	FALSE	FALSE	FALSE	Not in training	Not in training
C12orf56	Context	0.487131	Context	0.533484	Context	0.442033	FALSE	TRUE	FALSE	FALSE	FALSE	Not in training	Not in training
EFNA3	Context	0.523687	Rare_Context	0.112029	Context	0.10081	FALSE	TRUE	FALSE	FALSE	FALSE	Not in training	Not in training
TMEM88	Context	0.421806	Non_essential	0.648841	Rare_Context	0.242771	FALSE	FALSE	FALSE	FALSE	FALSE	Not in training	Not in training
SLC39A4	Context	0.128307	Non_essential	0.646956	Non_essential	0.655959	FALSE	FALSE	FALSE	FALSE	FALSE	Not in training	Not in training
EPHA10	Context	0.468187	Rare_Context	0.326074	Rare_Context	0.267505	FALSE	TRUE	FALSE	FALSE	FALSE	Not in training	Not in training
N6AMT2	Context	0.418288	Non_essential	0.681663			FALSE	TRUE	FALSE	FALSE	FALSE	Not in training	Not in training
PDCL	Context	0.555743	Context	0.488305	Context	0.508712	FALSE	TRUE	FALSE	FALSE	FALSE	Not in training	Not in training
PTPRC	Context	0.383096	Non_essential	0.658426	Non_essential	0.0576678	FALSE	FALSE	FALSE	FALSE	FALSE	Not in training	Not in training
RNF103	Context	0.406114	Context	0.521826	Rare_Context	0.298215	FALSE	FALSE	FALSE	FALSE	FALSE	Not in training	Not in training
GDAP2	Context	0.178122	Rare_Context	0.594449	Non_essential	0.679599	FALSE	FALSE	FALSE	FALSE	FALSE	Not in training	Not in training
WDR16	Context	0.291932	Non_essential	0.292304			FALSE	FALSE	FALSE	FALSE	FALSE	Not in training	Not in training
TMEFF2	Context	0.149932	Non_essential	0.265442	Rare_Context	0.639651	FALSE	TRUE	FALSE	FALSE	FALSE	Not in training	Not in training
ZNF575	Context	0.424165	Non_essential	0.539168	Rare_Context	0.248343	FALSE	TRUE	FALSE	FALSE	FALSE	Not in training	Not in training
UQCRH	Context	0.271261	Essentials	0.661141	Essentials	0.622311	FALSE	TRUE	TRUE	FALSE	TRUE	Not in training	Not in training
HDAC5	Context	0.12641	Rare_Context	0.643837	Rare_Context	0.308207	FALSE	FALSE	FALSE	FALSE	FALSE	Not in training	Not in training
ATP5SL	Context	0.383407	Rare_Context	0.60308			FALSE	TRUE	FALSE	FALSE	FALSE	Not in training	Not in training
UBE2O	Context	0.334598	Context	0.5248	Context	0.220869	FALSE	FALSE	FALSE	FALSE	FALSE	Not in training	Not in training
SELK	Context	0.36448	Rare_Context	0.308451			FALSE	TRUE	FALSE	FALSE	FALSE	Not in training	Not in training
NUAK2	Context	0.482613	Rare_Context	0.649219	Context	0.430748	FALSE	TRUE	FALSE	FALSE	FALSE	Not in training	Not in training
NIPBL	Context	0.528013	Context	0.482966	Context	0.493021	FALSE	TRUE	FALSE	FALSE	FALSE	Not in training	Not in training
MAPK1	Context	0.356824	Rare_Context	0.398572	Rare_Context	0.425667	FALSE	TRUE	FALSE	FALSE	FALSE	Not in training	Not in training
NEK8	Context	0.475874	Rare_Context	0.564439	Non_essential	0.380324	FALSE	TRUE	FALSE	FALSE	FALSE	Not in training	Not in training
VPS41	Context	0.0636944	Essentials	0.69462	Essentials	0.395415	FALSE	TRUE	FALSE	FALSE	TRUE	Not in training	Not in training
MLLT6	Context	-0.0544382	Rare_Context	0.612774	Non_essential	0.613441	FALSE	FALSE	FALSE	FALSE	FALSE	Not in training	Not in training
RRAGC	Context	0.383848	Context	0.339988	Context	-0.0547121	FALSE	TRUE	FALSE	FALSE	FALSE	Not in training	Not in training
SPRR1B	Context	0.474205	Non_essential	0.629171	Rare_Context	0.127908	FALSE	TRUE	FALSE	FALSE	FALSE	Not in training	Not in training
HES7	Context	0.497278	Context	0.569153	Context	0.523611	FALSE	FALSE	FALSE	FALSE	FALSE	Not in training	Not in training
MEN1	Context	0.313468	Context	0.327727	Rare_Context	0.252906	FALSE	TRUE	FALSE	FALSE	FALSE	Not in training	Not in training
H2AFX	Context	0.0603713	Essentials	0.271166			FALSE	FALSE	FALSE	FALSE	FALSE	Not in training	Not in training
DSP	Context	0.346191	Rare_Context	0.44203	Rare_Context	0.637177	FALSE	FALSE	FALSE	FALSE	FALSE	Not in training	Not in training
FGFR1OP2	Context	0.528528	Context	0.578083	Context	0.525084	FALSE	TRUE	FALSE	FALSE	FALSE	Not in training	Not in training
TNNC2	Context	0.470583	Non_essential	0.511229	Rare_Context	0.239223	FALSE	TRUE	FALSE	FALSE	FALSE	Not in training	Not in training
ADA	Context	0.0358924	Rare_Context	0.604835	Rare_Context	0.647498	FALSE	TRUE	FALSE	FALSE	FALSE	Not in training	Not in training
MRPL30	Context	0.393363	Context	0.549233	Context	0.140022	FALSE	TRUE	FALSE	FALSE	FALSE	Not in training	Not in training
MRPL22	Context	0.401931	Context	0.459089	Context	0.547201	FALSE	TRUE	FALSE	FALSE	FALSE	Not in training	Not in training
TMC2	Context	0.526984	Non_essential	0.611321	Rare_Context	0.562283	FALSE	TRUE	FALSE	FALSE	FALSE	Not in training	Not in training
RAB13	Context	0.544604	Non_essential	0.0824228	Context	0.470289	FALSE	FALSE	FALSE	FALSE	FALSE	Not in training	Not in training
SPRR1A	Context	0.35956	Non_essential	0.557643	Non_essential	0.633922	FALSE	TRUE	FALSE	FALSE	FALSE	Not in training	Not in training
MXRA8	Context	0.216768	Non_essential	0.652975	Rare_Context	0.482763	FALSE	FALSE	FALSE	FALSE	FALSE	Not in training	Not in training
APC2	Context	0.399172	Context	0.155859	Rare_Context	0.166345	FALSE	TRUE	FALSE	FALSE	FALSE	Not in training	Not in training
MOV10	Context	0.46426	Rare_Context	0.580902	Rare_Context	0.58782	FALSE	FALSE	FALSE	FALSE	FALSE	Not in training	Not in training
THBS3	Context	0.52468	Rare_Context	0.595287	Rare_Context	0.674355	FALSE	TRUE	FALSE	FALSE	FALSE	Not in training	Not in training
IPO9	Context	0.526961	Essentials	0.69254	Essentials	0.425071	FALSE	TRUE	FALSE	FALSE	TRUE	Not in training	Not in training
UBFD1	Context	0.214739	Context	0.574773	Rare_Context	0.359749	FALSE	TRUE	FALSE	FALSE	FALSE	Not in training	Not in training
TEX33	Context	0.171099	Rare_Context	0.374215	Rare_Context	0.630416	FALSE	FALSE	FALSE	FALSE	FALSE	Not in training	Not in training
AASDHPPT	Context	0.328239	Context	0.0887623	Context	0.515146	FALSE	TRUE	FALSE	FALSE	FALSE	Not in training	Not in training
ZKSCAN5	Context	0.457663	Context	0.580938	Context	0.516288	FALSE	TRUE	FALSE	FALSE	FALSE	Not in training	Not in training
UAP1	Context	0.547801	Context	0.559628	Context	0.547674	FALSE	TRUE	FALSE	FALSE	FALSE	Not in training	Not in training
PAIP1	Context	0.461344	Rare_Context	0.14404	Context	0.45821	FALSE	TRUE	FALSE	FALSE	FALSE	Not in training	Not in training
AIF1	Context	0.265486	Context	0.521029	Context	0.237807	FALSE	FALSE	FALSE	FALSE	FALSE	Not in training	Not in training
NOMO1	Context	0.229495	Non_essential	0.600715	Rare_Context	0.0925201	FALSE	TRUE	FALSE	FALSE	FALSE	Not in training	Not in training
C12orf76	Context	0.186115	Rare_Context	0.548601	Rare_Context	0.421663	FALSE	FALSE	FALSE	FALSE	FALSE	Not in training	Not in training
ZZZ3	Context	0.508814	Context	0.550124	Context	0.537221	FALSE	TRUE	FALSE	FALSE	FALSE	Not in training	Not in training
KRTAP4-5	Context	0.547943	Non_essential	0.646306			FALSE	TRUE	FALSE	FALSE	FALSE	Not in training	Not in training
DNAJC10	Context	0.424325	Rare_Context	0.479269	Rare_Context	0.0932306	FALSE	TRUE	FALSE	FALSE	FALSE	Not in training	Not in training
VWA9	Context	0.532683	Essentials	0.377566			FALSE	TRUE	FALSE	FALSE	FALSE	Not in training	Not in training
ITGA11	Context	-0.0185777	Context	0.414657	Context	0.16143	FALSE	TRUE	FALSE	FALSE	FALSE	Not in training	Not in training
CFC1	Context	0.530029	Rare_Context	0.585765	Rare_Context	0.374229	FALSE	TRUE	FALSE	FALSE	FALSE	Not in training	Not in training
TANC2	Context	0.0625636	Non_essential	0.107468	Non_essential	0.664942	FALSE	FALSE	FALSE	FALSE	FALSE	Not in training	Not in training
ZNF143	Context	0.33902	Context	0.177736	Rare_Context	0.143878	FALSE	TRUE	FALSE	FALSE	FALSE	Not in training	Not in training
CLPX	Context	0.340588	Context	0.482094	Context	-0.0936017	FALSE	TRUE	FALSE	FALSE	FALSE	Not in training	Not in training
RNF223	Context	0.176961	Context	0.243479	Context	0.227551	FALSE	TRUE	FALSE	FALSE	FALSE	Not in training	Not in training
DGCR6	Context	0.517262	Context	0.417452	Rare_Context	0.351722	FALSE	TRUE	FALSE	FALSE	FALSE	Not in training	Not in training
PCIF1	Context	0.372993	Context	0.370403	Context	0.168008	FALSE	FALSE	FALSE	FALSE	FALSE	Not in training	Not in training
ZNF429	Context	0.518601	Non_essential	0.683089	Non_essential	0.467158	FALSE	TRUE	FALSE	FALSE	FALSE	Not in training	Not in training
NME2	Context	0.520393	Context	0.459887	Context	0.54938	FALSE	TRUE	FALSE	FALSE	FALSE	Not in training	Not in training
CBX4	Context	0.318742	Rare_Context	0.0263335	Rare_Context	0.607585	FALSE	FALSE	FALSE	FALSE	FALSE	Not in training	Not in training
OSCP1	Context	0.225452	Context	0.236108	Rare_Context	0.113149	FALSE	FALSE	FALSE	FALSE	FALSE	Not in training	Not in training
NCALD	Context	0.0682809	Context	0.445458	Rare_Context	0.614246	FALSE	FALSE	FALSE	FALSE	FALSE	Not in training	Not in training
ANO3	Context	0.317596	Non_essential	0.434674	Rare_Context	0.44037	FALSE	TRUE	FALSE	FALSE	FALSE	Not in training	Not in training
FAM167A	Context	0.398293	Non_essential	0.549077	Context	0.508626	FALSE	TRUE	FALSE	FALSE	FALSE	Not in training	Not in training
SDHD	Context	0.309899	Context	0.00605101	Essentials	0.482541	FALSE	TRUE	TRUE	FALSE	TRUE	Not in training	Not in training
DLK1	Context	0.527832	Rare_Context	0.0567205	Context	0.301635	FALSE	TRUE	FALSE	FALSE	FALSE	Not in training	Not in training
PPP3CB	Context	0.386242	Rare_Context	0.457507	Context	0.281254	FALSE	TRUE	FALSE	FALSE	FALSE	Not in training	Not in training
ZWILCH	Context	0.534524	Rare_Context	0.370205	Context	0.185972	FALSE	TRUE	FALSE	FALSE	FALSE	Not in training	Not in training
MRPL44	Context	0.471301	Context	0.500073	Context	0.532925	FALSE	TRUE	FALSE	FALSE	FALSE	Not in training	Not in training
EXOC5	Context	0.478355	Context	0.352312	Context	0.474799	FALSE	TRUE	FALSE	FALSE	FALSE	Not in training	Not in training
SYNPO2L	Context	0.446201	Context	0.568383	Context	0.518309	FALSE	TRUE	FALSE	FALSE	FALSE	Not in training	Not in training
PRKRA	Context	0.479825	Essentials	0.0487798	Context	0.11414	FALSE	TRUE	FALSE	FALSE	FALSE	Not in training	Not in training
WNT6	Context	0.45966	Non_essential	0.0574149	Context	0.354815	FALSE	TRUE	FALSE	FALSE	FALSE	Not in training	Not in training
MTHFD1	Context	0.315721	Rare_Context	0.0788085	Context	-0.0291111	FALSE	TRUE	FALSE	FALSE	FALSE	Not in training	Not in training
MRPS9	Context	0.446172	Essentials	0.275329	Context	0.499812	FALSE	TRUE	FALSE	FALSE	FALSE	Not in training	Not in training
RFWD2	Context	0.283227	Context	0.43185			FALSE	TRUE	FALSE	FALSE	FALSE	Not in training	Not in training
TTF2	Context	0.484801	Essentials	0.495623	Context	0.460835	FALSE	TRUE	FALSE	FALSE	FALSE	Not in training	Not in training
TSPAN31	Context	0.549784	Context	0.576593	Context	0.179537	FALSE	TRUE	FALSE	FALSE	FALSE	Not in training	Not in training
VIM	Context	0.0113957	Non_essential	0.671206	Non_essential	0.279348	FALSE	FALSE	FALSE	FALSE	FALSE	Not in training	Not in training
SNX18	Context	0.194198	Rare_Context	0.284801	Rare_Context	0.640803	FALSE	FALSE	FALSE	FALSE	FALSE	Not in training	Not in training
C19orf53	Context	0.388726	Essentials	0.611888	Context	0.00130148	FALSE	TRUE	FALSE	FALSE	FALSE	Not in training	Not in training
ATP2B4	Context	0.0942241	Context	0.585684	Context	0.47179	FALSE	TRUE	FALSE	FALSE	FALSE	Not in training	Not in training
GPR155	Context	0.477307	Rare_Context	0.265596	Context	0.376744	FALSE	TRUE	FALSE	FALSE	FALSE	Not in training	Not in training
C17orf47	Context	0.423317	Non_essential	0.639844			FALSE	FALSE	FALSE	FALSE	FALSE	Not in training	Not in training
MANSC4	Context	-0.0736246	Context	0.14098	Context	0.233406	FALSE	TRUE	FALSE	FALSE	FALSE	Not in training	Not in training
IGDCC4	Context	0.232148	Rare_Context	0.663034	Rare_Context	0.621346	FALSE	TRUE	FALSE	FALSE	FALSE	Not in training	Not in training
SEC61B	Context	0.493938	Context	-0.00783677	Context	0.45648	FALSE	TRUE	FALSE	FALSE	FALSE	Not in training	Not in training
SFTPA1	Context	0.537904	Non_essential	0.672996	Context	0.0418768	FALSE	TRUE	FALSE	FALSE	FALSE	Not in training	Not in training
RILPL2	Context	0.359323	Context	0.553057	Non_essential	0.568629	FALSE	FALSE	FALSE	FALSE	FALSE	Not in training	Not in training
AQP12B	Context	0.447824	Non_essential	0.653234	Context	0.537673	FALSE	TRUE	FALSE	FALSE	FALSE	Not in training	Not in training
KLF3	Context	-0.0306557	Non_essential	0.548778	Rare_Context	0.496839	FALSE	TRUE	FALSE	FALSE	FALSE	Not in training	Not in training
SLC17A7	Context	0.35834	Rare_Context	0.362347	Rare_Context	0.54451	FALSE	FALSE	FALSE	FALSE	FALSE	Not in training	Not in training
MSL1	Context	0.462097	Context	0.523926	Context	0.448612	FALSE	TRUE	FALSE	FALSE	FALSE	Not in training	Not in training
PMVK	Context	0.37184	Essentials	0.176206	Context	0.27881	FALSE	TRUE	TRUE	TRUE	FALSE	Not in training	Not in training
C6orf25	Context	0.390666	Rare_Context	0.499682			FALSE	FALSE	FALSE	FALSE	FALSE	Not in training	Not in training
RAB25	Context	0.0277986	Context	0.311793	Rare_Context	0.681622	FALSE	FALSE	FALSE	FALSE	FALSE	Not in training	Not in training
IFI44L	Context	0.208593	Context	0.147622	Rare_Context	0.419035	FALSE	TRUE	FALSE	FALSE	FALSE	Not in training	Not in training
SMARCB1	Context	0.0636975	Essentials	0.694327	Essentials	0.616546	FALSE	TRUE	FALSE	FALSE	FALSE	Not in training	Not in training
VPS4A	Context	0.544438	Context	0.501999	Rare_Context	0.295559	FALSE	TRUE	FALSE	FALSE	FALSE	Not in training	Not in training
RMDN3	Context	0.267872	Rare_Context	0.606702	Non_essential	0.671589	FALSE	FALSE	FALSE	FALSE	FALSE	Not in training	Not in training
PRRT4	Context	-0.0272837	Non_essential	0.594178	Rare_Context	0.548241	FALSE	TRUE	FALSE	FALSE	FALSE	Not in training	Not in training
AGR3	Context	0.139833	Non_essential	0.538227	Context	0.0360535	FALSE	TRUE	FALSE	FALSE	FALSE	Not in training	Not in training
TOR1AIP2	Context	0.443257	Rare_Context	0.677451	Context	0.541383	FALSE	TRUE	FALSE	FALSE	FALSE	Not in training	Not in training
UBXN4	Context	0.306057	Rare_Context	0.12606	Rare_Context	0.483181	FALSE	TRUE	FALSE	FALSE	FALSE	Not in training	Not in training
APCS	Context	0.459543	Context	0.319622	Context	0.516404	FALSE	TRUE	FALSE	FALSE	FALSE	Not in training	Not in training
PEX1	Context	0.411301	Context	0.309982	Rare_Context	0.212774	FALSE	TRUE	FALSE	FALSE	FALSE	Not in training	Not in training
PSME3	Context	0.513214	Context	0.455573	Rare_Context	0.125096	FALSE	FALSE	FALSE	FALSE	FALSE	Not in training	Not in training
DHRS12	Context	0.533779	Non_essential	0.680458	Rare_Context	0.200262	FALSE	TRUE	FALSE	FALSE	FALSE	Not in training	Not in training
DPY19L4	Context	0.51385	Context	0.250021	Rare_Context	0.114458	FALSE	TRUE	FALSE	FALSE	FALSE	Not in training	Not in training
GDF1	Context	0.528247	Context	0.5093	Rare_Context	0.634725	FALSE	TRUE	FALSE	FALSE	FALSE	Not in training	Not in training
HEPN1	Context	0.4768	Non_essential	0.451866	Context	0.503278	FALSE	TRUE	FALSE	FALSE	FALSE	Not in training	Not in training
MIPEP	Context	0.200846	Context	0.109935	Context	0.423356	FALSE	TRUE	TRUE	TRUE	FALSE	Not in training	Not in training
UBE2G2	Context	0.111684	Context	0.521142	Context	0.543038	FALSE	TRUE	TRUE	FALSE	FALSE	Not in training	Not in training
SFTPB	Context	0.124901	Context	0.568565	Rare_Context	0.566935	FALSE	FALSE	FALSE	FALSE	FALSE	Not in training	Not in training
PARN	Context	0.519612	Context	0.468374	Context	0.548883	FALSE	FALSE	FALSE	FALSE	FALSE	Not in training	Not in training
SFN	Context	0.341606	Rare_Context	0.172479	Rare_Context	0.562151	FALSE	TRUE	FALSE	FALSE	FALSE	Not in training	Not in training
PPHLN1	Context	0.250497	Context	0.543183	Context	0.423451	FALSE	TRUE	FALSE	FALSE	FALSE	Not in training	Not in training
ZBTB46	Context	0.0761945	Non_essential	0.417532	Rare_Context	0.652249	FALSE	FALSE	FALSE	FALSE	FALSE	Not in training	Not in training
CNOT11	Context	0.518409	Context	-0.0708422	Rare_Context	0.406312	FALSE	TRUE	FALSE	FALSE	FALSE	Not in training	Not in training
HOXA9	Context	0.507905	Rare_Context	0.192346	Context	0.521455	FALSE	TRUE	FALSE	FALSE	FALSE	Not in training	Not in training
ACLY	Context	0.36976	Context	0.118822	Context	0.470461	FALSE	TRUE	TRUE	FALSE	FALSE	Not in training	Not in training
C1QTNF2	Context	0.123535	Rare_Context	0.415059	Non_essential	0.646845	FALSE	FALSE	FALSE	FALSE	FALSE	Not in training	Not in training
CAPS2	Context	0.0795964	Rare_Context	0.661273	Rare_Context	0.521555	FALSE	TRUE	FALSE	FALSE	FALSE	Not in training	Not in training
FANCE	Context	0.461274	Context	0.273153	Rare_Context	0.341148	FALSE	TRUE	FALSE	FALSE	FALSE	Not in training	Not in training
RILP	Context	0.437722	Rare_Context	0.652918	Context	0.514122	FALSE	TRUE	FALSE	FALSE	FALSE	Not in training	Not in training
EXOC2	Context	0.524593	Context	0.502456	Context	0.502269	FALSE	TRUE	FALSE	FALSE	FALSE	Not in training	Not in training
NDUFB5	Context	0.464036	Context	0.543331	Context	0.473887	FALSE	TRUE	FALSE	FALSE	FALSE	Not in training	Not in training
PRR9	Context	0.141475	Non_essential	0.60715	Non_essential	0.578279	FALSE	FALSE	FALSE	FALSE	FALSE	Not in training	Not in training
SOCS5	Context	0.537307	Rare_Context	0.332146	Context	0.545431	FALSE	TRUE	FALSE	FALSE	FALSE	Not in training	Not in training
PRADC1	Context	0.521618	Rare_Context	0.602602	Context	0.302586	FALSE	TRUE	FALSE	FALSE	FALSE	Not in training	Not in training
SGSM3	Context	0.406666	Rare_Context	0.582927	Rare_Context	0.63624	FALSE	TRUE	FALSE	FALSE	FALSE	Not in training	Not in training
CNGA1	Context	-0.0653579	Rare_Context	0.165729	Context	0.383847	FALSE	TRUE	FALSE	FALSE	FALSE	Not in training	Not in training
C15orf41	Context	0.466128	Rare_Context	0.31858	Rare_Context	0.211801	FALSE	TRUE	FALSE	FALSE	FALSE	Not in training	Not in training
DPM2	Context	0.203155	Context	0.369795	Context	0.528952	FALSE	TRUE	FALSE	FALSE	FALSE	Not in training	Not in training
KIAA0391	Context	0.480679	Essentials	0.313826			FALSE	TRUE	FALSE	FALSE	FALSE	Not in training	Not in training
GLTP	Context	0.541607	Rare_Context	0.605498	Context	0.401165	FALSE	TRUE	FALSE	FALSE	FALSE	Not in training	Not in training
HOXC4	Context	0.478396	Context	0.558697	Rare_Context	0.154888	FALSE	TRUE	FALSE	FALSE	FALSE	Not in training	Not in training
ARL11	Context	0.458568	Rare_Context	0.561685	Context	0.183077	FALSE	TRUE	FALSE	FALSE	FALSE	Not in training	Not in training
ORAI3	Context	0.117331	Context	0.417421	Rare_Context	0.572111	FALSE	FALSE	FALSE	FALSE	FALSE	Not in training	Not in training
NDUFS4	Context	-0.0349258	Context	0.416504	Rare_Context	0.0876393	FALSE	TRUE	FALSE	FALSE	FALSE	Not in training	Not in training
COX6A1	Context	0.410318	Rare_Context	0.396967	Context	0.528919	FALSE	TRUE	FALSE	FALSE	FALSE	Not in training	Not in training
GPBP1L1	Context	0.542916	Context	-0.00921073	Rare_Context	0.261013	FALSE	TRUE	FALSE	FALSE	FALSE	Not in training	Not in training
LOXL4	Context	0.266764	Context	0.2119	Rare_Context	0.667431	FALSE	FALSE	FALSE	FALSE	FALSE	Not in training	Not in training
FLCN	Context	0.0187619	Rare_Context	0.399056	Rare_Context	0.402154	FALSE	TRUE	FALSE	FALSE	FALSE	Not in training	Not in training
PGBD3	Context	0.544955	Context	0.36325	Context	0.524348	FALSE	TRUE	FALSE	FALSE	FALSE	Not in training	Not in training
NOTUM	Context	0.378574	Non_essential	0.316527	Rare_Context	0.302426	FALSE	TRUE	FALSE	FALSE	FALSE	Not in training	Not in training
ZBTB34	Context	0.180184	Rare_Context	0.473563	Rare_Context	0.628133	FALSE	TRUE	FALSE	FALSE	FALSE	Not in training	Not in training
ARL10	Context	0.527759	Rare_Context	0.356579	Rare_Context	0.321347	FALSE	TRUE	FALSE	FALSE	FALSE	Not in training	Not in training
RGS13	Context	0.307664	Context	0.427926	Context	0.546566	FALSE	TRUE	FALSE	FALSE	FALSE	Not in training	Not in training
RHBDD3	Context	0.16692	Rare_Context	0.355655	Rare_Context	0.675755	FALSE	FALSE	FALSE	FALSE	FALSE	Not in training	Not in training
PLAGL2	Context	0.339021	Context	0.549482	Context	0.220878	FALSE	FALSE	FALSE	FALSE	FALSE	Not in training	Not in training
FAM133B	Context	0.283743	Rare_Context	0.404088	Context	0.276319	FALSE	TRUE	FALSE	FALSE	FALSE	Not in training	Not in training
ANKRD32	Context	0.321471	Rare_Context	0.35737			FALSE	TRUE	FALSE	FALSE	FALSE	Not in training	Not in training
MRPL40	Context	0.486302	Context	0.289451	Context	0.184894	FALSE	TRUE	FALSE	FALSE	FALSE	Not in training	Not in training
EFR3A	Context	0.0967096	Context	-0.00470434	Context	0.0725104	FALSE	TRUE	FALSE	FALSE	FALSE	Not in training	Not in training
CELSR3	Context	0.0937411	Rare_Context	0.535629	Non_essential	0.0356417	FALSE	FALSE	FALSE	FALSE	FALSE	Not in training	Not in training
GATAD2A	Context	0.54707	Context	0.487266	Context	0.526184	FALSE	TRUE	TRUE	FALSE	FALSE	Not in training	Not in training
PTGES3	Context	0.470162	Context	0.545276	Rare_Context	0.516538	FALSE	TRUE	FALSE	FALSE	FALSE	Not in training	Not in training
LIPE	Context	-0.0145945	Rare_Context	0.208077	Rare_Context	0.447593	FALSE	FALSE	FALSE	FALSE	FALSE	Not in training	Not in training
ELP5	Context	0.322182	Essentials	0.6418	Essentials	0.704817	FALSE	TRUE	FALSE	FALSE	TRUE	Not in training	Not in training
CSTA	Context	0.134507	Context	0.451301	Context	0.455241	FALSE	TRUE	FALSE	FALSE	FALSE	Not in training	Not in training
CRABP2	Context	-0.0444527	Rare_Context	0.502771	Non_essential	0.316716	FALSE	FALSE	FALSE	FALSE	FALSE	Not in training	Not in training
KPNA4	Context	0.469326	Context	0.422602	Context	0.5331	FALSE	TRUE	FALSE	FALSE	FALSE	Not in training	Not in training
UBL4B	Context	0.476485	Context	0.437769	Rare_Context	0.574557	FALSE	FALSE	FALSE	FALSE	FALSE	Not in training	Not in training
BRD1	Context	0.173632	Context	0.47766	Context	0.549984	FALSE	TRUE	FALSE	FALSE	FALSE	Not in training	Not in training
C1orf162	Context	0.527344	Rare_Context	0.454181	Rare_Context	0.479824	FALSE	FALSE	FALSE	FALSE	FALSE	Not in training	Not in training
RFPL4A	Context	-0.0444374	Context	0.518347	Context	0.520535	FALSE	TRUE	FALSE	FALSE	FALSE	Not in training	Not in training
POU5F1	Context	0.426801	Non_essential	0.287519	Context	0.496208	FALSE	TRUE	TRUE	FALSE	FALSE	Not in training	Not in training
LYPD6B	Context	0.443337	Rare_Context	0.603331	Context	0.167004	FALSE	TRUE	FALSE	FALSE	FALSE	Not in training	Not in training
ZNF404	Context	0.514907	Non_essential	0.633759	Rare_Context	0.677865	FALSE	TRUE	FALSE	FALSE	FALSE	Not in training	Not in training
MCTP1	Context	-0.0276338	Context	0.58005	Context	0.448611	FALSE	TRUE	FALSE	FALSE	FALSE	Not in training	Not in training
FAM20C	Context	0.253722	Non_essential	0.505854	Rare_Context	0.673077	FALSE	FALSE	FALSE	FALSE	FALSE	Not in training	Not in training
SOX2	Context	0.397573	Non_essential	0.583616	Rare_Context	0.443889	FALSE	TRUE	FALSE	FALSE	FALSE	Not in training	Not in training
TNPO1	Context	0.422152	Context	0.524613	Context	0.429369	FALSE	TRUE	TRUE	TRUE	FALSE	Not in training	Not in training
MRPL20	Context	0.474113	Essentials	0.13706	Context	0.522284	FALSE	TRUE	TRUE	TRUE	FALSE	Not in training	Not in training
TAF5L	Context	0.403488	Non_essential	0.0348652	Rare_Context	0.177482	FALSE	TRUE	FALSE	FALSE	FALSE	Not in training	Not in training
PRDX3	Context	0.50689	Non_essential	0.639863	Context	0.530538	FALSE	TRUE	FALSE	FALSE	FALSE	Not in training	Not in training
REP15	Context	0.118596	Non_essential	0.447674	Rare_Context	0.574146	FALSE	TRUE	FALSE	FALSE	FALSE	Not in training	Not in training
CHCHD5	Context	0.531038	Context	0.535694	Context	0.301427	FALSE	TRUE	FALSE	FALSE	FALSE	Not in training	Not in training
RHOT1	Context	0.537731	Rare_Context	0.533964	Context	0.363064	FALSE	TRUE	FALSE	FALSE	FALSE	Not in training	Not in training
CEP63	Context	0.466466	Non_essential	0.634726	Rare_Context	0.407147	FALSE	TRUE	FALSE	FALSE	FALSE	Not in training	Not in training
A3GALT2	Context	0.385252	Rare_Context	0.535322	Rare_Context	0.534921	FALSE	FALSE	FALSE	FALSE	FALSE	Not in training	Not in training
PRIMA1	Context	0.288358	Rare_Context	0.213075	Rare_Context	0.33125	FALSE	TRUE	FALSE	FALSE	FALSE	Not in training	Not in training
CLSTN3	Context	-0.013587	Rare_Context	0.269445	Context	0.378433	FALSE	FALSE	FALSE	FALSE	FALSE	Not in training	Not in training
DXO	Context	0.19027	Rare_Context	0.4849	Rare_Context	0.675704	FALSE	FALSE	FALSE	FALSE	FALSE	Not in training	Not in training
AVIL	Context	0.514898	Context	0.248935	Rare_Context	0.613474	FALSE	TRUE	FALSE	FALSE	FALSE	Not in training	Not in training
ASPM	Context	0.401959	Context	0.514305	Context	0.544364	FALSE	TRUE	FALSE	FALSE	FALSE	Not in training	Not in training
LIG1	Context	0.546414	Context	0.560482	Context	0.556511	FALSE	TRUE	FALSE	FALSE	FALSE	Not in training	Not in training
EBLN1	Context	0.161701	Rare_Context	0.435191	Rare_Context	0.267339	FALSE	TRUE	FALSE	FALSE	FALSE	Not in training	Not in training
ZNF771	Context	0.359623	Context	0.550474	Rare_Context	0.297635	FALSE	TRUE	FALSE	FALSE	FALSE	Not in training	Not in training
E2F3	Context	0.507834	Context	0.535786	Context	0.53796	FALSE	TRUE	FALSE	FALSE	FALSE	Not in training	Not in training
KIAA1107	Context	0.540135	Non_essential	0.645437	Non_essential	0.65919	FALSE	TRUE	FALSE	FALSE	FALSE	Not in training	Not in training
DMRT3	Context	0.00619327	Non_essential	0.615718	Non_essential	0.665455	FALSE	FALSE	FALSE	FALSE	FALSE	Not in training	Not in training
PCM1	Context	0.460802	Context	0.397662	Context	0.555748	FALSE	TRUE	FALSE	FALSE	FALSE	Not in training	Not in training
CIR1	Context	0.532881	Context	0.568295	Context	0.533356	FALSE	TRUE	FALSE	FALSE	FALSE	Not in training	Not in training
B3GALTL	Context	0.328529	Non_essential	0.507086			FALSE	FALSE	FALSE	FALSE	FALSE	Not in training	Not in training
CILP	Context	0.501807	Non_essential	0.609007	Rare_Context	0.518688	FALSE	TRUE	FALSE	FALSE	FALSE	Not in training	Not in training
LYPD4	Context	0.205545	Rare_Context	0.466669	Context	0.263334	FALSE	FALSE	FALSE	FALSE	FALSE	Not in training	Not in training
CCDC144A	Context	0.552455	Context	0.497703	Context	0.478438	FALSE	TRUE	FALSE	FALSE	FALSE	Not in training	Not in training
PDGFRB	Context	0.18309	Rare_Context	0.602815	Rare_Context	0.27285	FALSE	TRUE	FALSE	FALSE	FALSE	Not in training	Not in training
LUC7L2	Context	0.526902	Context	0.552657	Context	0.519248	FALSE	TRUE	FALSE	FALSE	FALSE	Not in training	Not in training
FAM168A	Context	0.353352	Non_essential	0.611775	Context	0.500525	FALSE	TRUE	FALSE	FALSE	FALSE	Not in training	Not in training
RFX8	Context	0.425054	Rare_Context	0.310576	Non_essential	0.617541	FALSE	FALSE	FALSE	FALSE	FALSE	Not in training	Not in training
HMGXB3	Context	0.496241	Rare_Context	0.413216	Context	0.271896	FALSE	TRUE	FALSE	FALSE	FALSE	Not in training	Not in training
ATAD5	Context	0.458211	Context	0.0147789	Context	0.257512	FALSE	TRUE	FALSE	FALSE	FALSE	Not in training	Not in training
MYCBP	Context	0.408784	Context	0.52619	Context	0.0833679	FALSE	FALSE	TRUE	FALSE	FALSE	Not in training	Not in training
C1QL3	Context	0.154916	Rare_Context	0.0291907	Rare_Context	0.635063	FALSE	FALSE	FALSE	FALSE	FALSE	Not in training	Not in training
DROSHA	Context	0.469922	Context	0.503589	Context	0.455128	FALSE	TRUE	FALSE	FALSE	FALSE	Not in training	Not in training
TM2D1	Context	0.506305	Context	0.573301	Context	0.461487	FALSE	TRUE	FALSE	FALSE	FALSE	Not in training	Not in training
SURF6	Context	0.339648	Essentials	0.564346	Context	0.421957	FALSE	TRUE	FALSE	FALSE	FALSE	Not in training	Not in training
APIP	Context	0.488584	Rare_Context	0.0385672	Context	0.521083	FALSE	TRUE	FALSE	FALSE	FALSE	Not in training	Not in training
MRPL27	Context	0.41611	Essentials	0.598508	Context	0.359284	FALSE	TRUE	FALSE	FALSE	FALSE	Not in training	Not in training
JKAMP	Context	-0.0351114	Context	0.499114	Context	0.000485482	FALSE	TRUE	FALSE	FALSE	FALSE	Not in training	Not in training
C6orf203	Context	0.170181	Context	0.471505			FALSE	FALSE	FALSE	FALSE	FALSE	Not in training	Not in training
TAF5	Context	0.425067	Essentials	0.69803	Context	0.0266997	FALSE	TRUE	FALSE	FALSE	TRUE	Not in training	Not in training
TMEM165	Context	0.530358	Context	0.482792	Context	0.475202	FALSE	TRUE	FALSE	FALSE	FALSE	Not in training	Not in training
BTBD8	Context	-0.00236596	Rare_Context	0.503388	Non_essential	0.59047	FALSE	TRUE	FALSE	FALSE	FALSE	Not in training	Not in training
PAEP	Context	0.268222	Context	0.323089	Context	0.174493	FALSE	FALSE	FALSE	FALSE	FALSE	Not in training	Not in training
MRPL32	Context	0.485255	Essentials	0.398036	Context	0.49817	FALSE	TRUE	FALSE	FALSE	FALSE	Not in training	Not in training
DOHH	Context	0.444136	Essentials	0.566756	Context	0.354222	FALSE	TRUE	TRUE	FALSE	FALSE	Not in training	Not in training
TM7SF2	Context	0.279884	Context	0.434746	Rare_Context	0.258416	FALSE	FALSE	FALSE	FALSE	FALSE	Not in training	Not in training
PSMF1	Context	0.33404	Context	0.486828	Context	0.554443	FALSE	TRUE	FALSE	FALSE	FALSE	Not in training	Not in training
SOWAHC	Context	0.404429	Context	0.525893	Context	0.52449	FALSE	TRUE	FALSE	FALSE	FALSE	Not in training	Not in training
ATOH8	Context	0.191786	Non_essential	0.307219	Non_essential	0.670072	FALSE	FALSE	FALSE	FALSE	FALSE	Not in training	Not in training
GAP43	Context	0.373004	Rare_Context	0.383494	Non_essential	0.628612	FALSE	FALSE	FALSE	FALSE	FALSE	Not in training	Not in training
EXOC4	Context	0.51891	Essentials	0.123552	Context	0.486147	FALSE	TRUE	FALSE	FALSE	FALSE	Not in training	Not in training
TFEC	Context	0.00335649	Rare_Context	0.479054	Rare_Context	0.39589	FALSE	TRUE	FALSE	FALSE	FALSE	Not in training	Not in training
LRRC39	Context	0.500472	Rare_Context	0.637082	Rare_Context	0.573187	FALSE	TRUE	FALSE	FALSE	FALSE	Not in training	Not in training
KMT2A	Context	0.22778	Context	0.263159	Context	0.444361	FALSE	TRUE	FALSE	FALSE	FALSE	Not in training	Not in training
KRT4	Context	0.485027	Rare_Context	0.172469	Rare_Context	0.418285	FALSE	TRUE	FALSE	FALSE	FALSE	Not in training	Not in training
AARS2	Context	0.497857	Essentials	0.545391	Context	0.517213	FALSE	TRUE	FALSE	FALSE	FALSE	Not in training	Not in training
YAP1	Context	-0.0586185	Context	0.306161	Context	0.352685	FALSE	TRUE	FALSE	FALSE	FALSE	Not in training	Not in training
CSF3	Context	0.493419	Non_essential	0.424749	Rare_Context	0.395893	FALSE	TRUE	FALSE	FALSE	FALSE	Not in training	Not in training
SREK1	Context	0.355584	Context	0.546078	Context	0.501876	FALSE	TRUE	FALSE	FALSE	FALSE	Not in training	Not in training
CDIPT	Context	0.0573677	Essentials	0.684777	Essentials	0.218028	FALSE	TRUE	TRUE	FALSE	TRUE	Not in training	Not in training
ADPRHL2	Context	0.311464	Context	0.56293			FALSE	TRUE	FALSE	FALSE	FALSE	Not in training	Not in training
C10orf10	Context	0.421749	Rare_Context	0.686863			FALSE	TRUE	FALSE	FALSE	FALSE	Not in training	Not in training
SMAGP	Context	0.392931	Context	0.527533	Context	0.550025	FALSE	TRUE	FALSE	FALSE	FALSE	Not in training	Not in training
VPS36	Context	0.233906	Context	0.217844	Context	0.117632	FALSE	TRUE	FALSE	FALSE	FALSE	Not in training	Not in training
TEN1	Context	0.515575	Essentials	0.313655	Context	0.499653	FALSE	TRUE	FALSE	FALSE	FALSE	Not in training	Not in training
EFHD2	Context	0.538874	Rare_Context	0.659252	Context	0.0573049	FALSE	TRUE	FALSE	FALSE	FALSE	Not in training	Not in training
MAP1LC3B	Context	0.390946	Context	0.545953	Context	0.497573	FALSE	TRUE	FALSE	FALSE	FALSE	Not in training	Not in training
GTPBP3	Context	0.310591	Rare_Context	0.219977	Rare_Context	0.499985	FALSE	TRUE	FALSE	FALSE	FALSE	Not in training	Not in training
MYPOP	Context	0.0298201	Rare_Context	0.558909	Rare_Context	0.205535	FALSE	TRUE	FALSE	FALSE	FALSE	Not in training	Not in training
MUT	Context	0.326707	Non_essential	0.158625			FALSE	FALSE	FALSE	FALSE	FALSE	Not in training	Not in training
HSF2	Context	0.290775	Rare_Context	0.597178	Context	0.50047	FALSE	TRUE	FALSE	FALSE	FALSE	Not in training	Not in training
TLK1	Context	0.264377	Context	0.525456	Context	0.424435	FALSE	TRUE	FALSE	FALSE	FALSE	Not in training	Not in training
TXK	Context	0.386853	Rare_Context	0.674705	Context	0.396901	FALSE	TRUE	FALSE	FALSE	FALSE	Not in training	Not in training
CYP11A1	Context	0.432241	Rare_Context	0.624155	Context	0.230625	FALSE	TRUE	FALSE	FALSE	FALSE	Not in training	Not in training
C1orf177	Context	0.0876398	Context	0.496387			FALSE	FALSE	FALSE	FALSE	FALSE	Not in training	Not in training
MS4A7	Context	0.0120233	Non_essential	0.460102	Rare_Context	0.579504	FALSE	TRUE	FALSE	FALSE	FALSE	Not in training	Not in training
DEF8	Context	0.539781	Rare_Context	0.584912	Context	0.280341	FALSE	TRUE	FALSE	FALSE	FALSE	Not in training	Not in training
HMMR	Context	0.203194	Non_essential	0.231502	Rare_Context	0.606052	FALSE	TRUE	FALSE	FALSE	FALSE	Not in training	Not in training
PEBP1	Context	0.384687	Rare_Context	0.550841	Rare_Context	0.30643	FALSE	FALSE	FALSE	FALSE	FALSE	Not in training	Not in training
LARS2	Context	0.231231	Essentials	0.241804	Context	0.489327	FALSE	FALSE	FALSE	FALSE	FALSE	Not in training	Not in training
INHBC	Context	0.192567	Rare_Context	0.566641	Rare_Context	0.364256	FALSE	FALSE	FALSE	FALSE	FALSE	Not in training	Not in training
MIF4GD	Context	0.538329	Context	0.0619841	Rare_Context	0.671202	FALSE	TRUE	FALSE	FALSE	FALSE	Not in training	Not in training
VPS16	Context	0.507405	Context	0.499878	Context	0.489715	FALSE	TRUE	FALSE	FALSE	FALSE	Not in training	Not in training
PEAR1	Context	0.50708	Context	0.44812	Context	0.511032	FALSE	TRUE	FALSE	FALSE	FALSE	Not in training	Not in training
WFDC6	Context	0.368178	Non_essential	0.59139	Rare_Context	0.545262	FALSE	TRUE	FALSE	FALSE	FALSE	Not in training	Not in training
ABCA4	Context	0.535002	Rare_Context	0.418295	Rare_Context	0.593816	FALSE	TRUE	FALSE	FALSE	FALSE	Not in training	Not in training
RBM23	Context	0.201161	Context	0.572737	Rare_Context	0.507263	FALSE	FALSE	FALSE	FALSE	FALSE	Not in training	Not in training
ZNF763	Context	-0.0266764	Rare_Context	0.0825954	Context	0.549517	FALSE	TRUE	FALSE	FALSE	FALSE	Not in training	Not in training
RUNDC1	Context	-0.0339441	Rare_Context	0.278495	Non_essential	0.672055	FALSE	FALSE	FALSE	FALSE	FALSE	Not in training	Not in training
DRAM1	Context	0.0428862	Rare_Context	0.617667	Non_essential	0.213838	FALSE	TRUE	FALSE	FALSE	FALSE	Not in training	Not in training
PTPMT1	Context	0.529562	Essentials	0.656845	Context	0.38914	FALSE	TRUE	TRUE	TRUE	FALSE	Not in training	Not in training
CCDC101	Context	0.516721	Essentials	0.497601			FALSE	TRUE	FALSE	FALSE	FALSE	Not in training	Not in training
RBM28	Context	0.516472	Essentials	0.691953	Essentials	0.458134	FALSE	TRUE	FALSE	FALSE	TRUE	Not in training	Not in training
LOH12CR1	Context	0.0827242	Context	0.512127			FALSE	TRUE	FALSE	FALSE	FALSE	Not in training	Not in training
ZNF675	Context	-0.0542868	Non_essential	0.671906	Non_essential	0.673661	FALSE	FALSE	FALSE	FALSE	FALSE	Not in training	Not in training
CA9	Context	-0.0233399	Rare_Context	0.595086	Rare_Context	0.391988	FALSE	FALSE	FALSE	FALSE	FALSE	Not in training	Not in training
COBLL1	Context	0.310962	Non_essential	0.64836	Rare_Context	0.390165	FALSE	TRUE	FALSE	FALSE	FALSE	Not in training	Not in training
SPOP	Context	0.467656	Rare_Context	0.647081	Rare_Context	0.165043	FALSE	TRUE	FALSE	FALSE	FALSE	Not in training	Not in training
DDB2	Context	0.249651	Rare_Context	0.553211	Rare_Context	0.607478	FALSE	FALSE	FALSE	FALSE	FALSE	Not in training	Not in training
CCL18	Context	0.263797	Non_essential	0.441938	Rare_Context	0.502045	FALSE	FALSE	FALSE	FALSE	FALSE	Not in training	Not in training
ARRB1	Context	0.461787	Rare_Context	0.0901243	Rare_Context	0.489404	FALSE	TRUE	FALSE	FALSE	FALSE	Not in training	Not in training
EMC3	Context	0.462968	Essentials	0.701018	Essentials	0.590845	FALSE	TRUE	FALSE	FALSE	TRUE	Not in training	Not in training
SPCS1	Context	0.531454	Rare_Context	0.0152266	Rare_Context	0.268708	FALSE	TRUE	FALSE	FALSE	FALSE	Not in training	Not in training
MANF	Context	0.544247	Context	0.240323	Context	0.501678	FALSE	TRUE	FALSE	FALSE	FALSE	Not in training	Not in training
SMIM4	Context	0.430003	Non_essential	0.660657	Rare_Context	0.40167	FALSE	TRUE	FALSE	FALSE	FALSE	Not in training	Not in training
SLC22A7	Context	0.45338	Rare_Context	0.643388	Rare_Context	0.503734	FALSE	FALSE	FALSE	FALSE	FALSE	Not in training	Not in training
SLC44A3	Context	0.513696	Context	0.564649	Context	0.0759723	FALSE	TRUE	FALSE	FALSE	FALSE	Not in training	Not in training
AOAH	Context	0.202058	Non_essential	0.403698	Non_essential	0.627031	FALSE	TRUE	FALSE	FALSE	FALSE	Not in training	Not in training
PIK3C3	Context	0.494355	Essentials	0.693378	Essentials	0.565988	FALSE	TRUE	FALSE	FALSE	TRUE	Not in training	Not in training
BMP8B	Context	0.501777	Rare_Context	0.48307	Rare_Context	0.55732	FALSE	TRUE	FALSE	FALSE	FALSE	Not in training	Not in training
MVD	Context	0.332645	Essentials	0.693705	Essentials	0.426643	FALSE	TRUE	FALSE	FALSE	TRUE	Not in training	Not in training
TMEM97	Context	0.326167	Context	0.537655	Context	0.5373	FALSE	TRUE	FALSE	FALSE	FALSE	Not in training	Not in training
BIRC6	Context	0.532555	Context	0.478765	Context	0.385701	FALSE	FALSE	FALSE	FALSE	FALSE	Not in training	Not in training
KIF3A	Context	0.316827	Non_essential	0.585114	Context	0.0805965	FALSE	TRUE	FALSE	FALSE	FALSE	Not in training	Not in training
RAB5C	Context	0.540103	Context	0.536922	Rare_Context	0.203775	FALSE	TRUE	FALSE	FALSE	FALSE	Not in training	Not in training
PDCD5	Context	0.473454	Context	0.0646183	Context	0.473236	FALSE	TRUE	FALSE	FALSE	FALSE	Not in training	Not in training
MMP28	Context	0.264449	Context	0.194866	Rare_Context	0.252934	FALSE	FALSE	FALSE	FALSE	FALSE	Not in training	Not in training
ACTR3C	Context	0.515535	Rare_Context	0.661268	Context	0.546513	FALSE	TRUE	FALSE	FALSE	FALSE	Not in training	Not in training
CHRM4	Context	0.412928	Rare_Context	0.6228	Context	0.37456	FALSE	TRUE	FALSE	FALSE	FALSE	Not in training	Not in training
NDE1	Context	0.496975	Context	0.287543	Context	0.441267	FALSE	TRUE	FALSE	FALSE	FALSE	Not in training	Not in training
HGF	Context	-0.0423832	Non_essential	0.590914	Non_essential	0.384478	FALSE	TRUE	FALSE	FALSE	FALSE	Not in training	Not in training
PTK7	Context	0.511655	Rare_Context	0.159911	Rare_Context	0.675407	FALSE	TRUE	FALSE	FALSE	FALSE	Not in training	Not in training
B3GNT9	Context	0.215435	Context	-0.0126324	Rare_Context	0.52843	FALSE	FALSE	FALSE	FALSE	FALSE	Not in training	Not in training
SP2	Context	0.0975801	Context	0.489558	Context	0.138988	FALSE	TRUE	FALSE	FALSE	FALSE	Not in training	Not in training
SPAG9	Context	0.529318	Context	0.53252	Rare_Context	0.357792	FALSE	FALSE	FALSE	FALSE	FALSE	Not in training	Not in training
PRPF4B	Context	0.418096	Context	0.572362	Context	0.365566	FALSE	TRUE	FALSE	FALSE	FALSE	Not in training	Not in training
FEN1	Context	0.22647	Essentials	0.64659	Essentials	0.26221	FALSE	TRUE	TRUE	TRUE	FALSE	Not in training	Not in training
KLHDC8B	Context	0.245693	Rare_Context	0.430777	Rare_Context	0.645042	FALSE	FALSE	FALSE	FALSE	FALSE	Not in training	Not in training
YIPF2	Context	0.249848	Context	0.294324	Non_essential	0.201226	FALSE	FALSE	FALSE	FALSE	FALSE	Not in training	Not in training
TTLL2	Context	0.070929	Rare_Context	0.444109	Rare_Context	0.669749	FALSE	FALSE	FALSE	FALSE	FALSE	Not in training	Not in training
TBX3	Context	0.190468	Context	0.157887	Rare_Context	0.650384	FALSE	TRUE	FALSE	FALSE	FALSE	Not in training	Not in training
CLN6	Context	0.476732	Rare_Context	0.502188	Context	0.260558	FALSE	FALSE	FALSE	FALSE	FALSE	Not in training	Not in training
ITPRIPL1	Context	0.344458	Rare_Context	0.620892	Non_essential	0.643924	FALSE	FALSE	FALSE	FALSE	FALSE	Not in training	Not in training
RHPN1	Context	0.330745	Context	0.453452	Context	0.547558	FALSE	FALSE	FALSE	FALSE	FALSE	Not in training	Not in training
CHCHD2	Context	0.54582	Rare_Context	0.319153	Context	0.437533	FALSE	TRUE	FALSE	FALSE	FALSE	Not in training	Not in training
TCERG1	Context	0.479648	Context	0.36069	Context	0.378252	FALSE	FALSE	FALSE	FALSE	FALSE	Not in training	Not in training
ANKMY2	Context	0.0115435	Context	-0.0372122	Context	0.509178	FALSE	TRUE	FALSE	FALSE	FALSE	Not in training	Not in training
DCAKD	Context	0.509354	Context	0.462347	Rare_Context	0.626793	FALSE	FALSE	FALSE	FALSE	FALSE	Not in training	Not in training
SCAF11	Context	0.508218	Context	0.52	Context	0.531719	FALSE	TRUE	FALSE	FALSE	FALSE	Not in training	Not in training
ITPK1	Context	0.548411	Rare_Context	0.457481	Context	0.484934	FALSE	TRUE	FALSE	FALSE	FALSE	Not in training	Not in training
SIK2	Context	-0.0131771	Non_essential	0.672231	Rare_Context	0.609781	FALSE	TRUE	FALSE	FALSE	FALSE	Not in training	Not in training
NDUFA8	Context	0.526891	Context	0.131958	Context	0.402618	FALSE	TRUE	TRUE	FALSE	FALSE	Not in training	Not in training
MNAT1	Context	0.523677	Essentials	0.689251	Essentials	0.525752	FALSE	TRUE	FALSE	FALSE	TRUE	Not in training	Not in training
KCNQ4	Context	0.45408	Rare_Context	0.625763	Non_essential	0.551172	FALSE	FALSE	FALSE	FALSE	FALSE	Not in training	Not in training
SCRT1	Context	0.414282	Context	0.521795	Context	0.072621	FALSE	FALSE	FALSE	FALSE	FALSE	Not in training	Not in training
LRRC26	Context	0.295956	Non_essential	0.638002	Non_essential	0.643873	FALSE	FALSE	FALSE	FALSE	FALSE	Not in training	Not in training
FUT4	Context	0.423698	Rare_Context	0.344191	Context	0.388485	FALSE	TRUE	FALSE	FALSE	FALSE	Not in training	Not in training
FAM86A	Context	0.211092	Rare_Context	0.403359			FALSE	TRUE	FALSE	FALSE	FALSE	Not in training	Not in training
RPE	Context	0.0661095	Essentials	0.68508	Essentials	0.609038	FALSE	TRUE	FALSE	FALSE	FALSE	Not in training	Not in training
NGRN	Context	0.362605	Context	0.36505	Context	0.551576	FALSE	TRUE	FALSE	FALSE	FALSE	Not in training	Not in training
SNTA1	Context	0.443873	Rare_Context	0.457529	Context	0.425187	FALSE	TRUE	FALSE	FALSE	FALSE	Not in training	Not in training
C22orf39	Context	0.194717	Rare_Context	0.521152	Non_essential	0.650958	FALSE	FALSE	FALSE	FALSE	FALSE	Not in training	Not in training
ITGA2B	Context	0.461482	Context	0.578581	Rare_Context	0.471923	FALSE	TRUE	FALSE	FALSE	FALSE	Not in training	Not in training
CDKL3	Context	0.27436	Context	0.42603	Context	0.181983	FALSE	FALSE	FALSE	FALSE	FALSE	Not in training	Not in training
TSEN54	Context	0.482707	Essentials	0.684932	Essentials	0.452444	FALSE	TRUE	FALSE	FALSE	FALSE	Not in training	Not in training
SMIM7	Context	0.54982	Context	0.550173	Context	0.534794	FALSE	TRUE	FALSE	FALSE	FALSE	Not in training	Not in training
ATP8B2	Context	0.494899	Rare_Context	0.582177	Non_essential	0.447186	FALSE	TRUE	FALSE	FALSE	FALSE	Not in training	Not in training
DENND1A	Context	0.468339	Rare_Context	0.67529	Rare_Context	0.53408	FALSE	FALSE	FALSE	FALSE	FALSE	Not in training	Not in training
DOCK3	Context	0.0453926	Rare_Context	0.636366	Rare_Context	0.231107	FALSE	FALSE	FALSE	FALSE	FALSE	Not in training	Not in training
HOXC13	Context	0.509214	Rare_Context	0.208477	Rare_Context	0.680757	FALSE	TRUE	FALSE	FALSE	FALSE	Not in training	Not in training
ZIC5	Context	0.117349	Rare_Context	0.514145	Rare_Context	0.602569	FALSE	FALSE	FALSE	FALSE	FALSE	Not in training	Not in training
BARHL2	Context	0.301084	Context	0.450227	Context	0.0805413	FALSE	FALSE	FALSE	FALSE	FALSE	Not in training	Not in training
IL31RA	Context	0.0345444	Context	0.150521	Context	0.165669	FALSE	TRUE	FALSE	FALSE	FALSE	Not in training	Not in training
APOH	Context	0.417237	Rare_Context	0.511549	Rare_Context	0.492413	FALSE	TRUE	FALSE	FALSE	FALSE	Not in training	Not in training
DENND5A	Context	0.289904	Non_essential	0.513656	Rare_Context	0.425575	FALSE	TRUE	FALSE	FALSE	FALSE	Not in training	Not in training
ARL16	Context	0.0595834	Rare_Context	0.126374	Non_essential	0.657766	FALSE	FALSE	FALSE	FALSE	FALSE	Not in training	Not in training
SLC6A9	Context	0.525238	Context	0.261816	Rare_Context	0.471787	FALSE	FALSE	FALSE	FALSE	FALSE	Not in training	Not in training
TBX15	Context	0.297405	Rare_Context	0.366592	Non_essential	0.459502	FALSE	FALSE	FALSE	FALSE	FALSE	Not in training	Not in training
VCPKMT	Context	0.231462	Rare_Context	0.228424	Rare_Context	0.162984	FALSE	FALSE	FALSE	FALSE	FALSE	Not in training	Not in training
CCDC38	Context	0.498674	Context	0.384889	Context	0.470008	FALSE	TRUE	FALSE	FALSE	FALSE	Not in training	Not in training
CD276	Context	0.508078	Context	0.482709	Context	0.524355	FALSE	TRUE	FALSE	FALSE	FALSE	Not in training	Not in training
FFAR2	Context	0.40928	Context	0.522782	Context	0.108919	FALSE	TRUE	FALSE	FALSE	FALSE	Not in training	Not in training
MON1A	Context	-0.00772779	Non_essential	0.585517	Rare_Context	0.631508	FALSE	FALSE	FALSE	FALSE	FALSE	Not in training	Not in training
HIST3H2BB	Context	0.482587	Context	-0.0298292			FALSE	FALSE	FALSE	FALSE	FALSE	Not in training	Not in training
ANAPC7	Context	0.135082	Context	0.537984	Non_essential	0.580408	FALSE	FALSE	FALSE	FALSE	FALSE	Not in training	Not in training
COG6	Context	0.533365	Context	0.535192	Context	0.541093	FALSE	TRUE	FALSE	FALSE	FALSE	Not in training	Not in training
CYP8B1	Context	0.170274	Non_essential	0.386919	Context	0.0948392	FALSE	FALSE	FALSE	FALSE	FALSE	Not in training	Not in training
DND1	Context	0.226263	Context	0.574531	Non_essential	0.425172	FALSE	TRUE	FALSE	FALSE	FALSE	Not in training	Not in training
FOXJ1	Context	0.348031	Non_essential	0.496629	Non_essential	0.645798	FALSE	TRUE	FALSE	FALSE	FALSE	Not in training	Not in training
GZMH	Context	0.533552	Context	0.558374	Context	0.51942	FALSE	TRUE	FALSE	FALSE	FALSE	Not in training	Not in training
HIST1H3I	Context	0.399932	Context	0.563832			FALSE	FALSE	FALSE	FALSE	FALSE	Not in training	Not in training
ATP6AP1L	Context	0.524686	Rare_Context	0.527623	Rare_Context	0.346338	FALSE	TRUE	FALSE	FALSE	FALSE	Not in training	Not in training
YTHDC1	Context	0.406148	Context	0.348887	Context	0.272705	FALSE	TRUE	TRUE	TRUE	FALSE	Not in training	Not in training
CWF19L2	Context	0.513729	Essentials	0.220137	Context	0.145167	FALSE	TRUE	FALSE	FALSE	FALSE	Not in training	Not in training
HS6ST1	Context	0.471123	Context	0.454898	Context	0.542746	FALSE	TRUE	FALSE	FALSE	FALSE	Not in training	Not in training
UCN2	Context	0.369027	Rare_Context	0.546388	Rare_Context	0.482038	FALSE	FALSE	FALSE	FALSE	FALSE	Not in training	Not in training
AKAP3	Context	0.399406	Rare_Context	0.139641	Context	0.470094	FALSE	TRUE	FALSE	FALSE	FALSE	Not in training	Not in training
SH3D19	Context	0.241526	Rare_Context	0.42008	Context	0.235169	FALSE	FALSE	FALSE	FALSE	FALSE	Not in training	Not in training
NFYA	Context	0.487167	Context	0.539093	Context	0.521501	FALSE	TRUE	FALSE	FALSE	FALSE	Not in training	Not in training
SLC7A6OS	Context	0.0853516	Essentials	0.646316	Essentials	0.708783	FALSE	TRUE	FALSE	FALSE	TRUE	Not in training	Not in training
C6orf89	Context	0.502499	Rare_Context	0.633479	Context	0.501862	FALSE	TRUE	FALSE	FALSE	FALSE	Not in training	Not in training
AKAP8L	Context	0.462175	Context	0.400031	Rare_Context	0.2595	FALSE	FALSE	FALSE	FALSE	FALSE	Not in training	Not in training
MRPS31	Context	0.482197	Essentials	0.272024	Context	0.393028	FALSE	FALSE	FALSE	FALSE	FALSE	Not in training	Not in training
RBM6	Context	0.46126	Rare_Context	0.617626	Rare_Context	0.28805	FALSE	TRUE	FALSE	FALSE	FALSE	Not in training	Not in training
SPDYC	Context	0.446813	Context	0.570141	Non_essential	0.171415	FALSE	FALSE	FALSE	FALSE	FALSE	Not in training	Not in training
CENPF	Context	0.416091	Context	0.588634	Context	0.556143	FALSE	TRUE	FALSE	FALSE	FALSE	Not in training	Not in training
TUBD1	Context	0.509854	Context	0.41264	Context	0.401115	FALSE	TRUE	TRUE	TRUE	FALSE	Not in training	Not in training
AP2B1	Context	-0.04904	Rare_Context	0.594532	Non_essential	0.485429	FALSE	TRUE	FALSE	FALSE	FALSE	Not in training	Not in training
TOM1L2	Context	0.441462	Non_essential	0.513227	Rare_Context	0.277183	FALSE	TRUE	FALSE	FALSE	FALSE	Not in training	Not in training
DICER1	Context	0.537047	Essentials	0.587778	Context	0.344505	FALSE	TRUE	FALSE	FALSE	FALSE	Not in training	Not in training
MIS18A	Context	0.472368	Essentials	0.641083	Essentials	0.391893	FALSE	TRUE	FALSE	FALSE	TRUE	Not in training	Not in training
PRPF39	Context	0.464845	Context	0.482902	Context	0.512751	FALSE	TRUE	FALSE	FALSE	FALSE	Not in training	Not in training
TRIM9	Context	0.507031	Context	0.567975	Context	0.522108	FALSE	TRUE	FALSE	FALSE	FALSE	Not in training	Not in training
SPNS1	Context	0.490735	Context	0.571711	Context	0.465463	FALSE	TRUE	FALSE	FALSE	FALSE	Not in training	Not in training
FAM83D	Context	0.486762	Rare_Context	0.454358	Context	0.146328	FALSE	TRUE	FALSE	FALSE	FALSE	Not in training	Not in training
GJD3	Context	0.32593	Context	0.513157	Rare_Context	0.0718709	FALSE	TRUE	FALSE	FALSE	FALSE	Not in training	Not in training
NOA1	Context	0.499359	Context	0.486111	Context	0.4786	FALSE	TRUE	FALSE	FALSE	FALSE	Not in training	Not in training
HSPB7	Context	0.535064	Context	0.230026	Context	0.439222	FALSE	TRUE	FALSE	FALSE	FALSE	Not in training	Not in training
ARHGEF5	Context	0.553447	Essentials	0.0798382	Context	0.502023	FALSE	TRUE	FALSE	FALSE	FALSE	Not in training	Not in training
HAP1	Context	0.483467	Context	0.570649	Context	0.501634	FALSE	TRUE	FALSE	FALSE	FALSE	Not in training	Not in training
MEF2B	Context	0.376717	Context	0.268322	Rare_Context	0.35174	FALSE	TRUE	FALSE	FALSE	FALSE	Not in training	Not in training
MAP3K11	Context	0.533697	Context	0.570778	Rare_Context	0.311986	FALSE	TRUE	FALSE	FALSE	FALSE	Not in training	Not in training
HSD3B2	Context	0.503773	Non_essential	0.65891	Non_essential	0.623083	FALSE	FALSE	FALSE	FALSE	FALSE	Not in training	Not in training
BRPF1	Context	0.221563	Context	0.573908	Context	0.481558	FALSE	TRUE	FALSE	FALSE	FALSE	Not in training	Not in training
CCDC9	Context	0.52198	Rare_Context	0.514059	Context	0.479342	FALSE	TRUE	FALSE	FALSE	FALSE	Not in training	Not in training
TMEM129	Context	-0.013208	Non_essential	0.48112	Rare_Context	0.584568	FALSE	TRUE	FALSE	FALSE	FALSE	Not in training	Not in training
HIST1H3E	Context	0.539495	Context	0.476337			FALSE	FALSE	FALSE	FALSE	FALSE	Not in training	Not in training
F11R	Context	0.52707	Context	0.276582	Context	0.483348	FALSE	TRUE	FALSE	FALSE	FALSE	Not in training	Not in training
KAT6A	Context	0.480658	Non_essential	0.583445	Rare_Context	0.50489	FALSE	TRUE	FALSE	FALSE	FALSE	Not in training	Not in training
KCNE3	Context	0.524006	Rare_Context	0.47539	Context	0.0930309	FALSE	FALSE	FALSE	FALSE	FALSE	Not in training	Not in training
NDUFS5	Context	0.355727	Essentials	0.571502	Context	0.260543	FALSE	TRUE	FALSE	FALSE	FALSE	Not in training	Not in training
C10orf107	Context	0.425205	Rare_Context	0.36442			FALSE	TRUE	FALSE	FALSE	FALSE	Not in training	Not in training
MIS18BP1	Context	0.0831362	Essentials	0.665067	Essentials	0.706414	FALSE	TRUE	FALSE	FALSE	TRUE	Not in training	Not in training
LCE1B	Context	0.525251	Context	0.275267	Context	0.456857	FALSE	TRUE	FALSE	FALSE	FALSE	Not in training	Not in training
TRAF2	Context	0.444862	Context	0.383509	Context	0.245228	FALSE	TRUE	FALSE	FALSE	FALSE	Not in training	Not in training
ATXN7L3B	Context	0.116954	Context	0.293189	Rare_Context	0.311747	FALSE	TRUE	FALSE	FALSE	FALSE	Not in training	Not in training
LSM10	Context	0.038122	Context	0.111231	Context	0.512926	FALSE	TRUE	FALSE	FALSE	FALSE	Not in training	Not in training
STAMBP	Context	0.11731	Context	0.513428	Context	-0.0924238	FALSE	TRUE	FALSE	FALSE	FALSE	Not in training	Not in training
FAM178A	Context	0.525249	Non_essential	0.138567			FALSE	TRUE	FALSE	FALSE	FALSE	Not in training	Not in training
TK1	Context	0.403031	Rare_Context	0.660236	Rare_Context	0.262124	FALSE	TRUE	FALSE	FALSE	FALSE	Not in training	Not in training
SLIRP	Context	0.528152	Context	0.558447	Context	0.553853	FALSE	TRUE	FALSE	FALSE	FALSE	Not in training	Not in training
TP53INP2	Context	0.328654	Rare_Context	0.573542	Non_essential	0.661961	FALSE	FALSE	FALSE	FALSE	FALSE	Not in training	Not in training
MRPL19	Context	0.515223	Context	0.266982	Context	0.540634	FALSE	TRUE	FALSE	FALSE	FALSE	Not in training	Not in training
PTK2	Context	0.538086	Essentials	0.321247	Context	0.32255	FALSE	TRUE	FALSE	FALSE	FALSE	Not in training	Not in training
HECTD3	Context	0.449703	Rare_Context	0.135002	Rare_Context	0.0819892	FALSE	FALSE	FALSE	FALSE	FALSE	Not in training	Not in training
TAF11	Context	0.551645	Context	0.415822	Context	0.0776886	FALSE	TRUE	FALSE	FALSE	FALSE	Not in training	Not in training
SIGLEC7	Context	-0.015867	Rare_Context	0.301997	Context	0.362659	FALSE	TRUE	FALSE	FALSE	FALSE	Not in training	Not in training
TMEM223	Context	0.23375	Context	0.289838	Non_essential	0.671901	FALSE	FALSE	FALSE	FALSE	FALSE	Not in training	Not in training
C19orf43	Context	0.28211	Context	0.404102			FALSE	FALSE	FALSE	FALSE	FALSE	Not in training	Not in training
KRTAP10-3	Context	0.0439252	Context	0.410124			FALSE	TRUE	FALSE	FALSE	FALSE	Not in training	Not in training
TMEM161A	Context	0.510085	Rare_Context	0.67724	Rare_Context	0.0118048	FALSE	FALSE	FALSE	FALSE	FALSE	Not in training	Not in training
EDN2	Context	-0.00149619	Rare_Context	0.276979	Non_essential	0.668547	FALSE	FALSE	FALSE	FALSE	FALSE	Not in training	Not in training
MATN1	Context	0.472208	Context	0.328539	Context	-0.0359705	FALSE	TRUE	FALSE	FALSE	FALSE	Not in training	Not in training
MRPL42	Context	0.474556	Context	0.336339	Context	0.445236	FALSE	TRUE	FALSE	FALSE	FALSE	Not in training	Not in training
CHFR	Context	0.469085	Rare_Context	0.440522	Context	0.0601234	FALSE	TRUE	FALSE	FALSE	FALSE	Not in training	Not in training
ITGB1	Context	-0.00904998	Context	0.0738601	Context	0.0720555	FALSE	TRUE	FALSE	FALSE	FALSE	Not in training	Not in training
FAHD2A	Context	0.507278	Non_essential	0.313305	Context	0.206448	FALSE	TRUE	FALSE	FALSE	FALSE	Not in training	Not in training
SYT17	Context	0.396428	Rare_Context	0.591436	Rare_Context	0.552353	FALSE	FALSE	FALSE	FALSE	FALSE	Not in training	Not in training
ACE	Context	0.159114	Context	0.538244	Rare_Context	0.451469	FALSE	FALSE	FALSE	FALSE	FALSE	Not in training	Not in training
CNTNAP4	Context	0.292848	Non_essential	0.465106	Non_essential	0.566337	FALSE	FALSE	FALSE	FALSE	FALSE	Not in training	Not in training
GCAT	Context	0.042386	Non_essential	0.0894721	Rare_Context	0.680065	FALSE	TRUE	FALSE	FALSE	FALSE	Not in training	Not in training
ATP5J	Context	0.453127	Context	0.485175			FALSE	TRUE	FALSE	FALSE	FALSE	Not in training	Not in training
DVL2	Context	0.0387055	Rare_Context	0.660871	Rare_Context	0.168602	FALSE	FALSE	FALSE	FALSE	FALSE	Not in training	Not in training
TMPRSS13	Context	0.349641	Non_essential	0.603195	Context	0.277423	FALSE	TRUE	FALSE	FALSE	FALSE	Not in training	Not in training
BARD1	Context	0.453086	Essentials	0.462316	Essentials	0.144994	FALSE	TRUE	FALSE	FALSE	FALSE	Not in training	Not in training
MBIP	Context	0.492777	Rare_Context	0.670907	Rare_Context	0.631503	FALSE	TRUE	FALSE	FALSE	FALSE	Not in training	Not in training
C11orf85	Context	0.105091	Context	0.418968			FALSE	TRUE	FALSE	FALSE	FALSE	Not in training	Not in training
SNX15	Context	0.245037	Rare_Context	0.54246	Non_essential	0.668985	FALSE	TRUE	FALSE	FALSE	FALSE	Not in training	Not in training
PCK2	Context	0.454955	Rare_Context	0.654123	Rare_Context	0.344523	FALSE	TRUE	FALSE	FALSE	FALSE	Not in training	Not in training
ARF3	Context	0.542393	Context	0.550782	Context	0.422461	FALSE	TRUE	FALSE	FALSE	FALSE	Not in training	Not in training
NME6	Context	0.085692	Context	0.498427	Rare_Context	0.459632	FALSE	TRUE	FALSE	FALSE	FALSE	Not in training	Not in training
SNX19	Context	0.21948	Non_essential	0.1805	Context	0.492376	FALSE	TRUE	FALSE	FALSE	FALSE	Not in training	Not in training
SLC16A4	Context	0.380018	Rare_Context	0.0846495	Rare_Context	0.62519	FALSE	FALSE	FALSE	FALSE	FALSE	Not in training	Not in training
EXTL3	Context	0.503108	Rare_Context	0.503812	Context	0.505377	FALSE	TRUE	FALSE	FALSE	FALSE	Not in training	Not in training
SIRT4	Context	0.375507	Context	-0.0326235	Rare_Context	0.490363	FALSE	FALSE	FALSE	FALSE	FALSE	Not in training	Not in training
RFC1	Context	0.4031	Context	0.514333	Context	0.401265	FALSE	TRUE	FALSE	FALSE	FALSE	Not in training	Not in training
AMD1	Context	0.45845	Context	0.417516	Context	0.478405	FALSE	TRUE	FALSE	FALSE	FALSE	Not in training	Not in training
FAM63B	Context	-0.0522212	Essentials	0.382992			FALSE	TRUE	FALSE	FALSE	FALSE	Not in training	Not in training
ZNF830	Context	0.0931853	Essentials	0.688377	Essentials	0.654719	FALSE	TRUE	FALSE	FALSE	TRUE	Not in training	Not in training
UBAP2	Context	0.134119	Rare_Context	0.168077	Rare_Context	0.542385	FALSE	FALSE	FALSE	FALSE	FALSE	Not in training	Not in training
GFPT1	Context	0.263632	Context	0.41788	Context	0.414027	FALSE	TRUE	FALSE	FALSE	FALSE	Not in training	Not in training
SUCLA2	Context	0.35124	Context	0.394862	Context	0.50318	FALSE	TRUE	FALSE	FALSE	FALSE	Not in training	Not in training
EPCAM	Context	0.548688	Context	0.120762	Context	0.515015	FALSE	TRUE	FALSE	FALSE	FALSE	Not in training	Not in training
NOL3	Context	0.251903	Rare_Context	0.509636	Rare_Context	0.418803	FALSE	TRUE	FALSE	FALSE	FALSE	Not in training	Not in training
ELAVL4	Context	0.00178044	Non_essential	0.564098	Non_essential	0.651869	FALSE	FALSE	FALSE	FALSE	FALSE	Not in training	Not in training
CDK4	Context	0.457167	Context	0.255683	Context	0.306284	FALSE	TRUE	FALSE	FALSE	FALSE	Not in training	Not in training
PCDHB1	Context	0.43035	Rare_Context	0.609331	Rare_Context	0.132426	FALSE	FALSE	FALSE	FALSE	FALSE	Not in training	Not in training
ISM2	Context	0.0184705	Rare_Context	0.477416	Rare_Context	0.176017	FALSE	FALSE	FALSE	FALSE	FALSE	Not in training	Not in training
C1orf186	Context	0.536795	Context	0.109634			FALSE	FALSE	FALSE	FALSE	FALSE	Not in training	Not in training
COASY	Context	0.484714	Essentials	0.638879	Context	0.461313	FALSE	TRUE	TRUE	TRUE	FALSE	Not in training	Not in training
CCNO	Context	0.139936	Rare_Context	0.566708	Non_essential	0.613922	FALSE	FALSE	FALSE	FALSE	FALSE	Not in training	Not in training
MRM1	Context	0.450541	Context	0.245814	Rare_Context	0.484608	FALSE	FALSE	FALSE	FALSE	FALSE	Not in training	Not in training
GOT2	Context	0.455618	Non_essential	0.440369	Context	0.559702	FALSE	TRUE	FALSE	FALSE	FALSE	Not in training	Not in training
TMEM54	Context	0.155931	Rare_Context	0.490757	Rare_Context	0.462808	FALSE	TRUE	FALSE	FALSE	FALSE	Not in training	Not in training
TSGA10	Context	0.510289	Context	0.428883	Rare_Context	0.666624	FALSE	TRUE	FALSE	FALSE	FALSE	Not in training	Not in training
JPH4	Context	0.47814	Context	0.574773	Rare_Context	0.342367	FALSE	FALSE	FALSE	FALSE	FALSE	Not in training	Not in training
SLC16A5	Context	0.475622	Context	0.514992	Context	0.317021	FALSE	TRUE	FALSE	FALSE	FALSE	Not in training	Not in training
CHD8	Context	0.517561	Context	0.36877	Context	-0.0214689	FALSE	TRUE	FALSE	FALSE	FALSE	Not in training	Not in training
DDX11	Context	0.241068	Essentials	0.699477	Essentials	0.667794	FALSE	TRUE	FALSE	FALSE	TRUE	Not in training	Not in training
SPG11	Context	0.363475	Rare_Context	0.654936	Rare_Context	0.434993	FALSE	FALSE	FALSE	FALSE	FALSE	Not in training	Not in training
SYDE2	Context	0.349637	Context	0.507092	Rare_Context	0.673663	FALSE	FALSE	FALSE	FALSE	FALSE	Not in training	Not in training
GJB3	Context	0.34711	Rare_Context	0.667834	Rare_Context	0.6549	FALSE	TRUE	FALSE	FALSE	FALSE	Not in training	Not in training
DDX1	Context	0.516541	Context	0.279087	Context	0.51253	FALSE	TRUE	TRUE	TRUE	FALSE	Not in training	Not in training
HIPK1	Context	0.465469	Context	0.547788	Rare_Context	0.410328	FALSE	TRUE	FALSE	FALSE	FALSE	Not in training	Not in training
NWD1	Context	0.448815	Context	0.540771	Context	-0.00768507	FALSE	FALSE	FALSE	FALSE	FALSE	Not in training	Not in training
PYGM	Context	0.296074	Context	0.5728	Rare_Context	0.378623	FALSE	TRUE	FALSE	FALSE	FALSE	Not in training	Not in training
COG4	Context	0.545051	Context	-0.0090184	Context	0.535897	FALSE	TRUE	FALSE	FALSE	FALSE	Not in training	Not in training
MED26	Context	0.298923	Essentials	0.698588	Essentials	0.4914	FALSE	TRUE	FALSE	FALSE	TRUE	Not in training	Not in training
USP12	Context	0.456332	Non_essential	0.68072	Rare_Context	0.561643	FALSE	TRUE	FALSE	FALSE	FALSE	Not in training	Not in training
NT5C3B	Context	0.347874	Context	0.579359	Rare_Context	0.174256	FALSE	TRUE	FALSE	FALSE	FALSE	Not in training	Not in training
ZNF285	Context	0.478726	Rare_Context	0.259719	Context	0.506397	FALSE	TRUE	FALSE	FALSE	FALSE	Not in training	Not in training
BNC1	Context	0.280288	Rare_Context	0.51734	Rare_Context	0.270368	FALSE	TRUE	FALSE	FALSE	FALSE	Not in training	Not in training
CCDC86	Context	0.388638	Essentials	0.658607	Essentials	0.347008	FALSE	TRUE	FALSE	FALSE	FALSE	Not in training	Not in training
CXXC1	Context	0.516271	Context	0.123068	Context	0.454778	FALSE	TRUE	TRUE	FALSE	FALSE	Not in training	Not in training
ARHGEF33	Context	0.445958	Context	0.493042	Context	0.459687	FALSE	TRUE	FALSE	FALSE	FALSE	Not in training	Not in training
IER2	Context	0.157192	Rare_Context	0.46353	Rare_Context	0.648566	FALSE	FALSE	FALSE	FALSE	FALSE	Not in training	Not in training
COQ2	Context	0.518335	Context	0.463224	Context	0.510987	FALSE	TRUE	FALSE	FALSE	FALSE	Not in training	Not in training
LRRC1	Context	0.244893	Context	0.542992	Context	0.54044	FALSE	TRUE	FALSE	FALSE	FALSE	Not in training	Not in training
SP7	Context	0.0278192	Context	0.39164	Rare_Context	0.635936	FALSE	FALSE	FALSE	FALSE	FALSE	Not in training	Not in training
LAMTOR2	Context	0.470748	Essentials	0.385916	Context	0.471901	FALSE	TRUE	TRUE	TRUE	FALSE	Not in training	Not in training
FTSJ2	Context	0.395954	Context	0.34819			FALSE	TRUE	TRUE	FALSE	FALSE	Not in training	Not in training
CTDNEP1	Context	0.465863	Context	0.477084	Context	0.48581	FALSE	FALSE	FALSE	FALSE	FALSE	Not in training	Not in training
DNAJA1	Context	0.463319	Context	0.46346	Context	0.413797	FALSE	TRUE	FALSE	FALSE	FALSE	Not in training	Not in training
LRPPRC	Context	0.51219	Essentials	0.550933	Context	-0.0041141	FALSE	TRUE	TRUE	TRUE	FALSE	Not in training	Not in training
USP8	Context	0.304975	Essentials	0.59739	Essentials	0.252869	FALSE	TRUE	TRUE	TRUE	FALSE	Not in training	Not in training
SRSF9	Context	0.509818	Rare_Context	0.145698	Rare_Context	0.611223	FALSE	TRUE	FALSE	FALSE	FALSE	Not in training	Not in training
EMC2	Context	0.182361	Context	0.472824	Context	0.40204	FALSE	TRUE	FALSE	FALSE	FALSE	Not in training	Not in training
SPRR2G	Context	0.387881	Context	0.438474	Context	0.477405	FALSE	TRUE	FALSE	FALSE	FALSE	Not in training	Not in training
KRT31	Context	0.534106	Context	0.559348	Context	0.502178	FALSE	TRUE	FALSE	FALSE	FALSE	Not in training	Not in training
TENC1	Context	0.448163	Context	0.561381			FALSE	FALSE	FALSE	FALSE	FALSE	Not in training	Not in training
TCF25	Context	0.182639	Rare_Context	0.402248	Rare_Context	0.640129	FALSE	FALSE	FALSE	FALSE	FALSE	Not in training	Not in training
FAM46C	Context	0.420205	Non_essential	0.683587			FALSE	FALSE	FALSE	FALSE	FALSE	Not in training	Not in training
HN1	Context	0.500482	Rare_Context	0.272797			FALSE	TRUE	FALSE	FALSE	FALSE	Not in training	Not in training
EXT2	Context	0.161496	Context	0.545598	Context	0.442597	FALSE	TRUE	FALSE	FALSE	FALSE	Not in training	Not in training
THOC6	Context	0.531065	Context	0.340027	Context	0.534941	FALSE	TRUE	FALSE	FALSE	FALSE	Not in training	Not in training
CTC1	Context	0.409793	Context	0.426226	Context	0.341078	FALSE	TRUE	TRUE	TRUE	FALSE	Not in training	Not in training
SPTBN5	Context	0.0269039	Rare_Context	0.623425	Rare_Context	0.628877	FALSE	FALSE	FALSE	FALSE	FALSE	Not in training	Not in training
GSDMD	Context	0.431894	Context	0.555334	Context	0.478584	FALSE	FALSE	FALSE	FALSE	FALSE	Not in training	Not in training
CC2D1B	Context	0.445562	Context	0.196494	Rare_Context	0.358713	FALSE	FALSE	FALSE	FALSE	FALSE	Not in training	Not in training
ANKRD36	Context	0.445015	Rare_Context	0.313987			FALSE	TRUE	FALSE	FALSE	FALSE	Not in training	Not in training
PDSS1	Context	0.497177	Context	0.0343318	Context	0.519849	FALSE	TRUE	FALSE	FALSE	FALSE	Not in training	Not in training
ZNF638	Context	0.30159	Context	0.587386	Rare_Context	0.309921	FALSE	TRUE	FALSE	FALSE	FALSE	Not in training	Not in training
TCTEX1D1	Context	0.0932926	Rare_Context	0.354755	Rare_Context	0.532997	FALSE	TRUE	FALSE	FALSE	FALSE	Not in training	Not in training
OTUD6B	Context	-0.0555947	Rare_Context	0.616151	Rare_Context	0.41644	FALSE	TRUE	FALSE	FALSE	FALSE	Not in training	Not in training
C3orf36	Context	0.518125	Rare_Context	0.636969	Context	0.231963	FALSE	TRUE	FALSE	FALSE	FALSE	Not in training	Not in training
CAPG	Context	0.27822	Rare_Context	0.59648	Non_essential	0.553766	FALSE	FALSE	FALSE	FALSE	FALSE	Not in training	Not in training
NASP	Context	0.458806	Context	0.50298	Context	0.513853	FALSE	TRUE	FALSE	FALSE	FALSE	Not in training	Not in training
METAP2	Context	0.469409	Essentials	0.357535	Context	0.347937	FALSE	TRUE	FALSE	FALSE	FALSE	Not in training	Not in training
PIGV	Context	0.495431	Context	0.569743	Rare_Context	0.580008	FALSE	FALSE	FALSE	FALSE	FALSE	Not in training	Not in training
FAM45A	Context	0.545821	Context	0.152614			FALSE	TRUE	FALSE	FALSE	FALSE	Not in training	Not in training
MUS81	Context	0.383924	Context	0.557046	Rare_Context	0.633052	FALSE	TRUE	FALSE	FALSE	FALSE	Not in training	Not in training
DVL1	Context	0.480435	Context	0.497032	Context	0.29475	FALSE	TRUE	FALSE	FALSE	FALSE	Not in training	Not in training
FAM220A	Context	0.439255	Rare_Context	0.0916348	Context	0.357393	FALSE	TRUE	FALSE	FALSE	FALSE	Not in training	Not in training
LIN9	Context	0.0414206	Rare_Context	0.637822	Context	0.515796	FALSE	TRUE	FALSE	FALSE	FALSE	Not in training	Not in training
TSC22D2	Context	0.511143	Context	0.144277	Context	0.489799	FALSE	TRUE	FALSE	FALSE	FALSE	Not in training	Not in training
SLC44A4	Context	0.054785	Non_essential	0.136175	Rare_Context	0.468798	FALSE	FALSE	FALSE	FALSE	FALSE	Not in training	Not in training
MED25	Context	0.482879	Context	0.483424	Context	0.480807	FALSE	TRUE	FALSE	FALSE	FALSE	Not in training	Not in training
AGL	Context	0.515587	Context	0.0836759	Rare_Context	0.490141	FALSE	TRUE	FALSE	FALSE	FALSE	Not in training	Not in training
TRAM1L1	Context	0.537093	Rare_Context	0.325324	Context	0.5216	FALSE	TRUE	FALSE	FALSE	FALSE	Not in training	Not in training
UBE2Z	Context	0.540936	Context	0.51389	Context	0.524326	FALSE	TRUE	TRUE	FALSE	FALSE	Not in training	Not in training
ZNF517	Context	0.0700371	Non_essential	0.627747	Rare_Context	0.625994	FALSE	TRUE	FALSE	FALSE	FALSE	Not in training	Not in training
EMC7	Context	0.152132	Essentials	0.683906	Essentials	0.424362	FALSE	TRUE	FALSE	FALSE	FALSE	Not in training	Not in training
TRAPPC4	Context	0.211351	Essentials	0.683668	Non_essential	0.0326634	FALSE	TRUE	FALSE	FALSE	FALSE	Not in training	Not in training
ELP2	Context	0.31113	Essentials	0.483661	Essentials	0.283531	FALSE	TRUE	FALSE	FALSE	TRUE	Not in training	Not in training
LRIF1	Context	0.164638	Context	0.466598	Rare_Context	0.318422	FALSE	TRUE	FALSE	FALSE	FALSE	Not in training	Not in training
GLB1L	Context	0.261889	Rare_Context	0.524269	Rare_Context	0.123482	FALSE	TRUE	FALSE	FALSE	FALSE	Not in training	Not in training
PPP6C	Context	0.0650473	Essentials	0.67713	Context	0.37406	FALSE	TRUE	TRUE	TRUE	FALSE	Not in training	Not in training
IPPK	Context	0.529986	Context	0.410534	Context	0.504737	FALSE	TRUE	FALSE	FALSE	FALSE	Not in training	Not in training
API5	Context	0.370026	Context	0.553053	Context	0.561745	FALSE	TRUE	FALSE	FALSE	FALSE	Not in training	Not in training
TIGD5	Context	0.288212	Context	0.00572812	Rare_Context	0.403465	FALSE	TRUE	FALSE	FALSE	FALSE	Not in training	Not in training
CASC4	Context	0.325393	Rare_Context	0.349846	Rare_Context	0.623816	FALSE	FALSE	FALSE	FALSE	FALSE	Not in training	Not in training
HOOK1	Context	0.447524	Non_essential	0.337632	Rare_Context	0.659074	FALSE	TRUE	FALSE	FALSE	FALSE	Not in training	Not in training
PNMT	Context	0.345438	Rare_Context	0.626666	Non_essential	0.656573	FALSE	TRUE	FALSE	FALSE	FALSE	Not in training	Not in training
NGB	Context	0.172765	Non_essential	0.685874	Rare_Context	0.427967	FALSE	FALSE	FALSE	FALSE	FALSE	Not in training	Not in training
SLC44A1	Context	0.16905	Non_essential	0.0252692	Rare_Context	0.262492	FALSE	FALSE	FALSE	FALSE	FALSE	Not in training	Not in training
DNM3	Context	0.495554	Context	0.5241	Context	0.496756	FALSE	TRUE	FALSE	FALSE	FALSE	Not in training	Not in training
PTBP2	Context	-0.0209905	Rare_Context	0.402546	Non_essential	0.640078	FALSE	FALSE	FALSE	FALSE	FALSE	Not in training	Not in training
PNPLA8	Context	0.264427	Rare_Context	0.46168	Context	0.431458	FALSE	TRUE	FALSE	FALSE	FALSE	Not in training	Not in training
HESX1	Context	0.338807	Rare_Context	0.297197	Rare_Context	0.179664	FALSE	TRUE	FALSE	FALSE	FALSE	Not in training	Not in training
TCTN2	Context	0.0841161	Rare_Context	0.405568	Rare_Context	0.55763	FALSE	FALSE	FALSE	FALSE	FALSE	Not in training	Not in training
ST3GAL1	Context	0.545568	Non_essential	0.360066	Context	0.53181	FALSE	TRUE	FALSE	FALSE	FALSE	Not in training	Not in training
HEATR3	Context	0.194055	Context	0.407588	Context	0.21413	FALSE	TRUE	FALSE	FALSE	FALSE	Not in training	Not in training
SYNCRIP	Context	0.473242	Context	0.0180935	Context	0.527744	FALSE	TRUE	FALSE	FALSE	FALSE	Not in training	Not in training
EDF1	Context	0.467886	Non_essential	0.554097	Rare_Context	0.52539	FALSE	TRUE	FALSE	FALSE	FALSE	Not in training	Not in training
C20orf85	Context	0.445991	Rare_Context	0.55474	Rare_Context	0.294956	FALSE	TRUE	FALSE	FALSE	FALSE	Not in training	Not in training
CCDC23	Context	0.0612759	Non_essential	0.533296			FALSE	TRUE	FALSE	FALSE	FALSE	Not in training	Not in training
GLYR1	Context	0.218135	Non_essential	0.494732	Rare_Context	0.152846	FALSE	FALSE	FALSE	FALSE	FALSE	Not in training	Not in training
PDIA3	Context	0.0830098	Rare_Context	0.145549	Rare_Context	0.381392	FALSE	TRUE	FALSE	FALSE	FALSE	Not in training	Not in training
ACOXL	Context	0.477702	Context	0.408653	Rare_Context	0.667836	FALSE	TRUE	FALSE	FALSE	FALSE	Not in training	Not in training
PAFAH2	Context	0.22436	Rare_Context	0.199077	Rare_Context	0.462004	FALSE	FALSE	FALSE	FALSE	FALSE	Not in training	Not in training
CORT	Context	0.499433	Rare_Context	0.413413	Rare_Context	0.56026	FALSE	TRUE	FALSE	FALSE	FALSE	Not in training	Not in training
CSMD3	Context	0.435379	Non_essential	0.683142	Rare_Context	0.619814	FALSE	TRUE	FALSE	FALSE	FALSE	Not in training	Not in training
NCKAP1	Context	0.467972	Essentials	0.197506	Context	0.450338	FALSE	TRUE	TRUE	TRUE	FALSE	Not in training	Not in training
COMMD5	Context	0.353171	Context	0.56222	Context	0.500837	FALSE	TRUE	FALSE	FALSE	FALSE	Not in training	Not in training
OMG	Context	0.0587574	Rare_Context	0.247523	Non_essential	0.610842	FALSE	TRUE	FALSE	FALSE	FALSE	Not in training	Not in training
GON4L	Context	0.488988	Context	0.50461	Context	0.537196	FALSE	TRUE	FALSE	FALSE	FALSE	Not in training	Not in training
RAB6A	Context	0.144111	Essentials	0.334101	Essentials	0.0351287	FALSE	TRUE	FALSE	FALSE	FALSE	Not in training	Not in training
AMMECR1L	Context	0.0743499	Rare_Context	0.054021	Non_essential	0.668703	FALSE	FALSE	FALSE	FALSE	FALSE	Not in training	Not in training
PRR11	Context	0.482421	Rare_Context	0.521042	Rare_Context	0.330217	FALSE	TRUE	FALSE	FALSE	FALSE	Not in training	Not in training
ATL1	Context	0.47504	Rare_Context	0.571909	Rare_Context	0.241585	FALSE	TRUE	FALSE	FALSE	FALSE	Not in training	Not in training
MRPL52	Context	0.368716	Rare_Context	0.383948	Rare_Context	0.472771	FALSE	TRUE	FALSE	FALSE	FALSE	Not in training	Not in training
JUND	Context	0.149557	Context	0.441845	Rare_Context	0.635414	FALSE	TRUE	FALSE	FALSE	FALSE	Not in training	Not in training
LMAN2L	Context	-0.00320101	Rare_Context	0.672704	Non_essential	0.583831	FALSE	TRUE	FALSE	FALSE	FALSE	Not in training	Not in training
TXNRD1	Context	0.43373	Essentials	0.341144	Context	0.28709	FALSE	TRUE	TRUE	TRUE	FALSE	Not in training	Not in training
KIAA1324	Context	0.507648	Non_essential	0.674497	Non_essential	0.676716	FALSE	TRUE	FALSE	FALSE	FALSE	Not in training	Not in training
CWF19L1	Context	0.419591	Context	0.4875	Context	0.414496	FALSE	TRUE	FALSE	FALSE	FALSE	Not in training	Not in training
USP15	Context	0.548407	Non_essential	0.557132	Rare_Context	0.19418	FALSE	TRUE	FALSE	FALSE	FALSE	Not in training	Not in training
BDNF	Context	0.205896	Rare_Context	0.648041	Context	0.199919	FALSE	TRUE	FALSE	FALSE	FALSE	Not in training	Not in training
SORT1	Context	0.521979	Rare_Context	0.641976	Rare_Context	0.194876	FALSE	FALSE	FALSE	FALSE	FALSE	Not in training	Not in training
ATP6V0A1	Context	0.365233	Context	0.505611	Rare_Context	0.613841	FALSE	TRUE	FALSE	FALSE	FALSE	Not in training	Not in training
BLM	Context	0.524764	Context	0.216803	Context	0.529174	FALSE	TRUE	FALSE	FALSE	FALSE	Not in training	Not in training
OXCT2	Context	0.254766	Non_essential	0.593622	Non_essential	0.673841	FALSE	FALSE	FALSE	FALSE	FALSE	Not in training	Not in training
DPPA3	Context	0.537834	Context	0.551009	Context	0.457564	FALSE	TRUE	FALSE	FALSE	FALSE	Not in training	Not in training
CDK5RAP3	Context	0.52441	Context	0.429674	Context	0.488597	FALSE	TRUE	FALSE	FALSE	FALSE	Not in training	Not in training
MRPS15	Context	0.520577	Context	0.532607	Context	0.119418	FALSE	TRUE	FALSE	FALSE	FALSE	Not in training	Not in training
MRPL14	Context	0.529991	Essentials	0.469681	Context	0.52038	FALSE	TRUE	FALSE	FALSE	FALSE	Not in training	Not in training
CDC25A	Context	0.505159	Context	0.582627	Context	0.554962	FALSE	TRUE	TRUE	TRUE	FALSE	Not in training	Not in training
FBXL6	Context	0.541445	Context	0.35722	Rare_Context	0.273723	FALSE	TRUE	FALSE	FALSE	FALSE	Not in training	Not in training
GDPD3	Context	0.352415	Rare_Context	0.210379	Rare_Context	0.692169	FALSE	FALSE	FALSE	FALSE	FALSE	Not in training	Not in training
WDR63	Context	0.503137	Context	0.15795	Context	0.378463	FALSE	TRUE	FALSE	FALSE	FALSE	Not in training	Not in training
DSCC1	Context	0.310863	Context	0.32019	Context	0.121265	FALSE	TRUE	FALSE	FALSE	FALSE	Not in training	Not in training
TTC30A	Context	0.0569028	Context	0.457952	Non_essential	0.354083	FALSE	FALSE	FALSE	FALSE	FALSE	Not in training	Not in training
ANKRD52	Context	0.523409	Context	0.115676	Rare_Context	0.115133	FALSE	TRUE	FALSE	FALSE	FALSE	Not in training	Not in training
PTCH2	Context	0.469209	Context	0.558284	Rare_Context	0.580343	FALSE	FALSE	TRUE	FALSE	FALSE	Not in training	Not in training
CCDC28B	Context	0.452116	Rare_Context	0.320053	Rare_Context	0.554271	FALSE	FALSE	FALSE	FALSE	FALSE	Not in training	Not in training
PPM1M	Context	-0.0455477	Rare_Context	0.118578	Rare_Context	0.375901	FALSE	FALSE	FALSE	FALSE	FALSE	Not in training	Not in training
WASF2	Context	0.532183	Context	0.240798	Context	0.201768	FALSE	TRUE	FALSE	FALSE	FALSE	Not in training	Not in training
PPP2R5B	Context	0.396418	Context	0.500999	Rare_Context	0.650316	FALSE	TRUE	FALSE	FALSE	FALSE	Not in training	Not in training
DNAJC4	Context	0.53334	Non_essential	0.438789	Rare_Context	0.36065	FALSE	FALSE	FALSE	FALSE	FALSE	Not in training	Not in training
SMPD4	Context	0.492145	Non_essential	0.241363	Rare_Context	0.608834	FALSE	TRUE	FALSE	FALSE	FALSE	Not in training	Not in training
ZNF85	Context	0.527252	Rare_Context	0.220471	Context	0.543253	FALSE	TRUE	FALSE	FALSE	FALSE	Not in training	Not in training
ADH5	Context	0.45113	Context	-0.0137164	Context	0.541558	FALSE	TRUE	FALSE	FALSE	FALSE	Not in training	Not in training
CENPH	Context	0.468696	Essentials	0.625975	Context	0.405663	FALSE	TRUE	FALSE	FALSE	FALSE	Not in training	Not in training
ZNF730	Context	0.279648	Rare_Context	0.291921	Context	0.50842	FALSE	TRUE	FALSE	FALSE	FALSE	Not in training	Not in training
ANKRD33B	Context	0.304205	Rare_Context	0.621875	Context	0.204327	FALSE	FALSE	FALSE	FALSE	FALSE	Not in training	Not in training
CNGA3	Context	0.358209	Rare_Context	0.668305	Non_essential	0.41734	FALSE	FALSE	FALSE	FALSE	FALSE	Not in training	Not in training
APOM	Context	0.356627	Rare_Context	0.309533	Rare_Context	0.40732	FALSE	FALSE	FALSE	FALSE	FALSE	Not in training	Not in training
2005-09-01	Context	0.513934	Rare_Context	0.0906188			FALSE	FALSE	FALSE	FALSE	FALSE	Not in training	Not in training
FAM177A1	Context	0.48003	Rare_Context	0.601723	Non_essential	0.608914	FALSE	TRUE	FALSE	FALSE	FALSE	Not in training	Not in training
PLEKHM2	Context	0.0577923	Context	0.564523	Rare_Context	0.541915	FALSE	FALSE	FALSE	FALSE	FALSE	Not in training	Not in training
STAT1	Context	0.206087	Non_essential	0.679435	Rare_Context	0.40768	FALSE	TRUE	FALSE	FALSE	FALSE	Not in training	Not in training
MRPL3	Context	0.502694	Essentials	0.683654	Context	0.479682	FALSE	TRUE	FALSE	FALSE	FALSE	Not in training	Not in training
DHCR24	Context	0.493561	Non_essential	0.561585	Rare_Context	0.200593	FALSE	TRUE	FALSE	FALSE	FALSE	Not in training	Not in training
WAC	Context	0.455491	Context	0.393343	Context	0.432596	FALSE	TRUE	TRUE	FALSE	FALSE	Not in training	Not in training
LCN2	Context	-0.0347998	Non_essential	0.16694	Non_essential	0.498878	FALSE	TRUE	FALSE	FALSE	FALSE	Not in training	Not in training
NDUFS7	Context	0.520346	Context	0.539138	Context	0.436265	FALSE	TRUE	FALSE	FALSE	FALSE	Not in training	Not in training
RERE	Context	0.371654	Rare_Context	0.632061	Rare_Context	0.492377	FALSE	TRUE	FALSE	FALSE	FALSE	Not in training	Not in training
ELAVL1	Context	0.537169	Context	0.499036	Context	0.163959	FALSE	TRUE	FALSE	FALSE	FALSE	Not in training	Not in training
PSMD9	Context	-0.00172208	Context	0.507545	Context	0.437051	FALSE	FALSE	FALSE	FALSE	FALSE	Not in training	Not in training
AP3M1	Context	0.537276	Context	0.292583	Context	0.363922	FALSE	TRUE	FALSE	FALSE	FALSE	Not in training	Not in training
SCNM1	Context	0.513938	Context	0.530865	Context	0.493808	FALSE	TRUE	FALSE	FALSE	FALSE	Not in training	Not in training
KDM5B	Context	0.542761	Non_essential	0.528687	Rare_Context	0.225897	FALSE	TRUE	FALSE	FALSE	FALSE	Not in training	Not in training
SSBP3	Context	0.544816	Rare_Context	0.466752	Context	0.201397	FALSE	TRUE	FALSE	FALSE	TRUE	Not in training	Not in training
ADHFE1	Context	0.560072	Non_essential	0.684893	Rare_Context	0.102972	FALSE	TRUE	FALSE	FALSE	FALSE	Not in training	Not in training
NDUFB4	Context	0.536529	Essentials	0.440112	Context	0.318045	FALSE	TRUE	TRUE	FALSE	FALSE	Not in training	Not in training
MED19	Context	0.449415	Essentials	0.0898355	Context	0.397574	FALSE	TRUE	FALSE	FALSE	FALSE	Not in training	Not in training
CNNM2	Context	0.206191	Rare_Context	0.393501	Rare_Context	0.651853	FALSE	FALSE	FALSE	FALSE	FALSE	Not in training	Not in training
HIGD1A	Context	0.384335	Rare_Context	0.567492	Context	0.466105	FALSE	TRUE	FALSE	FALSE	FALSE	Not in training	Not in training
RNF207	Context	0.48871	Rare_Context	0.325202	Rare_Context	0.20388	FALSE	TRUE	FALSE	FALSE	FALSE	Not in training	Not in training
FRY	Context	0.15925	Rare_Context	0.661873	Rare_Context	0.617784	FALSE	FALSE	FALSE	FALSE	FALSE	Not in training	Not in training
PLA2G12A	Context	0.535453	Context	0.5601	Context	0.522377	FALSE	TRUE	FALSE	FALSE	FALSE	Not in training	Not in training
PIGL	Context	0.536154	Context	0.453514	Context	0.508261	FALSE	TRUE	FALSE	FALSE	FALSE	Not in training	Not in training
MRPL21	Context	0.465106	Essentials	0.69635	Essentials	0.446135	FALSE	TRUE	TRUE	TRUE	FALSE	Not in training	Not in training
TNFRSF8	Context	0.54192	Context	0.577847	Context	0.520901	FALSE	TRUE	FALSE	FALSE	FALSE	Not in training	Not in training
GLRX2	Context	-0.0293957	Rare_Context	0.543348	Rare_Context	0.157146	FALSE	TRUE	FALSE	FALSE	FALSE	Not in training	Not in training
2010-03-01	Context	0.14015	Rare_Context	0.337485			FALSE	FALSE	FALSE	FALSE	FALSE	Not in training	Not in training
TBC1D9B	Context	0.290446	Rare_Context	0.400453	Rare_Context	0.604116	FALSE	TRUE	FALSE	FALSE	FALSE	Not in training	Not in training
IDH3A	Context	0.449419	Context	0.429937	Context	0.459456	FALSE	TRUE	FALSE	FALSE	FALSE	Not in training	Not in training
RCVRN	Context	0.0385918	Rare_Context	0.29173	Context	0.308467	FALSE	FALSE	FALSE	FALSE	FALSE	Not in training	Not in training
CDRT1	Context	0.536473	Rare_Context	0.666243	Context	0.133591	FALSE	TRUE	FALSE	FALSE	FALSE	Not in training	Not in training
TLCD1	Context	0.512726	Context	0.543161	Context	0.387578	FALSE	TRUE	FALSE	FALSE	FALSE	Not in training	Not in training
LIN28B	Context	0.415444	Non_essential	0.42682	Context	0.321658	FALSE	TRUE	FALSE	FALSE	FALSE	Not in training	Not in training
PCYOX1L	Context	0.202193	Non_essential	0.625848	Rare_Context	0.531142	FALSE	TRUE	FALSE	FALSE	FALSE	Not in training	Not in training
HIST1H1C	Context	0.436849	Context	0.47002			FALSE	FALSE	FALSE	FALSE	FALSE	Not in training	Not in training
ASAP3	Context	0.11991	Rare_Context	0.384322	Context	0.171208	FALSE	FALSE	FALSE	FALSE	FALSE	Not in training	Not in training
ADAMTSL4	Context	0.535824	Context	0.376222	Rare_Context	0.4366	FALSE	TRUE	FALSE	FALSE	FALSE	Not in training	Not in training
PC	Context	0.542294	Essentials	0.0726494	Context	0.534241	FALSE	TRUE	FALSE	FALSE	FALSE	Not in training	Not in training
ACOX2	Context	0.331634	Rare_Context	0.416916	Rare_Context	0.690662	FALSE	FALSE	FALSE	FALSE	FALSE	Not in training	Not in training
KRTAP4-9	Context	0.501628	Rare_Context	0.310606			FALSE	TRUE	FALSE	FALSE	FALSE	Not in training	Not in training
CD151	Context	0.162946	Context	0.330765	Context	0.161788	FALSE	TRUE	FALSE	FALSE	FALSE	Not in training	Not in training
BAP1	Context	0.493763	Essentials	0.134289	Context	0.43493	FALSE	TRUE	FALSE	FALSE	FALSE	Not in training	Not in training
MOB1A	Context	0.0970187	Rare_Context	0.625919	Non_essential	0.60845	FALSE	TRUE	FALSE	FALSE	FALSE	Not in training	Not in training
INIP	Context	0.352798	Non_essential	0.247427	Rare_Context	0.556483	FALSE	TRUE	FALSE	FALSE	FALSE	Not in training	Not in training
SUGT1	Context	0.221601	Essentials	0.301501	Essentials	0.305923	FALSE	TRUE	FALSE	FALSE	FALSE	Not in training	Not in training
TOMM6	Context	0.513027	Rare_Context	0.597984	Context	0.454835	FALSE	TRUE	FALSE	FALSE	FALSE	Not in training	Not in training
ADAMTS20	Context	-0.00533539	Non_essential	0.67539	Rare_Context	0.682174	FALSE	FALSE	FALSE	FALSE	FALSE	Not in training	Not in training
REEP1	Context	0.115231	Context	0.550527	Rare_Context	0.681838	FALSE	FALSE	FALSE	FALSE	FALSE	Not in training	Not in training
IL18	Context	0.29149	Context	0.400111	Context	0.53766	FALSE	TRUE	FALSE	FALSE	FALSE	Not in training	Not in training
PKLR	Context	0.485729	Context	0.189288	Rare_Context	0.578515	FALSE	TRUE	FALSE	FALSE	FALSE	Not in training	Not in training
NUPL1	Context	0.463169	Context	0.516478			FALSE	FALSE	FALSE	FALSE	FALSE	Not in training	Not in training
LST1	Context	0.429	Context	0.492865	Context	0.477998	FALSE	TRUE	FALSE	FALSE	FALSE	Not in training	Not in training
SHCBP1	Context	0.279337	Rare_Context	0.475281	Rare_Context	0.63009	FALSE	TRUE	FALSE	FALSE	FALSE	Not in training	Not in training
CAP1	Context	0.506104	Essentials	0.399281	Context	0.511722	FALSE	FALSE	FALSE	FALSE	FALSE	Not in training	Not in training
CRMP1	Context	0.0640826	Rare_Context	0.207531	Rare_Context	0.685456	FALSE	FALSE	FALSE	FALSE	FALSE	Not in training	Not in training
CLCC1	Context	0.528917	Context	0.526244	Context	0.532179	FALSE	TRUE	FALSE	FALSE	FALSE	Not in training	Not in training
PARP2	Context	0.354803	Non_essential	0.589035	Rare_Context	0.529493	FALSE	FALSE	FALSE	FALSE	FALSE	Not in training	Not in training
CTAGE5	Context	0.268846	Non_essential	0.663414			FALSE	TRUE	FALSE	FALSE	FALSE	Not in training	Not in training
COMMD3	Context	0.423824	Rare_Context	0.244888	Context	0.554018	FALSE	TRUE	FALSE	FALSE	FALSE	Not in training	Not in training
MRPS18B	Context	0.53421	Essentials	0.320742	Context	0.497405	FALSE	TRUE	FALSE	FALSE	FALSE	Not in training	Not in training
NDUFB6	Context	0.489172	Essentials	0.0337293	Context	0.394969	FALSE	TRUE	TRUE	TRUE	FALSE	Not in training	Not in training
HIST1H3D	Context	0.49387	Context	0.488326			FALSE	FALSE	FALSE	FALSE	FALSE	Not in training	Not in training
RPS19BP1	Context	0.415408	Essentials	0.634698	Essentials	0.0665814	FALSE	TRUE	FALSE	FALSE	FALSE	Not in training	Not in training
PHF20	Context	0.516561	Rare_Context	0.268897	Rare_Context	0.104422	FALSE	TRUE	FALSE	FALSE	FALSE	Not in training	Not in training
WBSCR16	Context	0.48265	Essentials	0.535396			FALSE	TRUE	FALSE	FALSE	FALSE	Not in training	Not in training
SLC25A41	Context	0.422548	Rare_Context	0.272836	Context	0.547658	FALSE	TRUE	FALSE	FALSE	FALSE	Not in training	Not in training
TBK1	Context	0.528941	Non_essential	0.670216	Non_essential	0.122286	FALSE	TRUE	FALSE	FALSE	FALSE	Not in training	Not in training
MIP	Context	0.495865	Rare_Context	0.523032	Rare_Context	-0.0165661	FALSE	FALSE	FALSE	FALSE	FALSE	Not in training	Not in training
TMEM39B	Context	0.00811224	Context	0.544837	Rare_Context	0.557144	FALSE	FALSE	FALSE	FALSE	FALSE	Not in training	Not in training
HLA-DRB1	Context	0.547634	Non_essential	0.679501			FALSE	TRUE	FALSE	FALSE	FALSE	Not in training	Not in training
TRIM16L	Context	0.505745	Non_essential	0.472643	Rare_Context	0.0678842	FALSE	FALSE	FALSE	FALSE	FALSE	Not in training	Not in training
KLHL18	Context	0.08391	Non_essential	0.66356	Non_essential	0.356768	FALSE	TRUE	FALSE	FALSE	FALSE	Not in training	Not in training
SPRYD4	Context	0.450629	Context	0.381182	Context	0.554974	FALSE	TRUE	FALSE	FALSE	FALSE	Not in training	Not in training
SLC25A38	Context	0.38079	Context	0.218036	Context	0.502482	FALSE	TRUE	FALSE	FALSE	FALSE	Not in training	Not in training
PM20D1	Context	-0.0450467	Rare_Context	0.614391	Rare_Context	0.294188	FALSE	TRUE	FALSE	FALSE	FALSE	Not in training	Not in training
HOXD13	Context	0.517892	Context	0.511451	Context	0.53688	FALSE	TRUE	FALSE	FALSE	FALSE	Not in training	Not in training
ECSIT	Context	0.51725	Rare_Context	0.423327	Context	0.190352	FALSE	TRUE	FALSE	FALSE	FALSE	Not in training	Not in training
CENPU	Context	-0.0228419	Rare_Context	0.272784	Context	0.55779	FALSE	TRUE	FALSE	FALSE	FALSE	Not in training	Not in training
TMEM170B	Context	0.0208405	Non_essential	0.668121	Non_essential	0.660241	FALSE	FALSE	FALSE	FALSE	FALSE	Not in training	Not in training
RBM34	Context	0.0914912	Context	0.577991	Rare_Context	0.240524	FALSE	TRUE	FALSE	FALSE	FALSE	Not in training	Not in training
WARS2	Context	0.491552	Context	0.514174	Context	0.53528	FALSE	TRUE	FALSE	FALSE	FALSE	Not in training	Not in training
SLC25A18	Context	0.0366904	Context	0.552338	Rare_Context	0.470834	FALSE	FALSE	FALSE	FALSE	FALSE	Not in training	Not in training
SKAP2	Context	0.331594	Non_essential	0.635364	Rare_Context	0.21163	FALSE	TRUE	FALSE	FALSE	FALSE	Not in training	Not in training
CCIN	Context	0.433502	Context	0.442855	Context	0.393928	FALSE	TRUE	FALSE	FALSE	FALSE	Not in training	Not in training
C2orf69	Context	0.0900223	Context	0.529073	Context	0.317498	FALSE	FALSE	FALSE	FALSE	FALSE	Not in training	Not in training
HNRNPM	Context	0.173146	Essentials	0.654587	Essentials	0.703623	FALSE	FALSE	FALSE	FALSE	TRUE	Not in training	Not in training
XPO5	Context	0.497365	Essentials	0.665523	Context	0.0854808	FALSE	TRUE	TRUE	TRUE	FALSE	Not in training	Not in training
CDK2AP2	Context	0.0979746	Context	0.578564	Rare_Context	0.600016	FALSE	TRUE	FALSE	FALSE	FALSE	Not in training	Not in training
NDUFAF7	Context	0.35928	Context	0.539586	Context	0.522748	FALSE	TRUE	FALSE	FALSE	FALSE	Not in training	Not in training
CACNA2D2	Context	0.347518	Rare_Context	0.607164	Rare_Context	0.239548	FALSE	FALSE	FALSE	FALSE	FALSE	Not in training	Not in training
SERPINA5	Context	0.421283	Context	0.148925	Rare_Context	0.639588	FALSE	FALSE	FALSE	FALSE	FALSE	Not in training	Not in training
SIGLEC1	Context	0.134711	Context	0.397479	Rare_Context	0.688146	FALSE	FALSE	FALSE	FALSE	FALSE	Not in training	Not in training
ELL2	Context	0.5511	Non_essential	0.669335	Rare_Context	0.210929	FALSE	TRUE	FALSE	FALSE	FALSE	Not in training	Not in training
RHOA	Context	0.527241	Context	0.365143	Context	0.405869	FALSE	TRUE	FALSE	FALSE	FALSE	Not in training	Not in training
TRIM17	Context	0.209127	Context	0.303208	Rare_Context	0.441831	FALSE	FALSE	FALSE	FALSE	FALSE	Not in training	Not in training
F2R	Context	0.399039	Rare_Context	0.378771	Rare_Context	0.372484	FALSE	TRUE	FALSE	FALSE	FALSE	Not in training	Not in training
C1QL4	Context	0.199752	Rare_Context	0.299913	Rare_Context	0.674161	FALSE	FALSE	FALSE	FALSE	FALSE	Not in training	Not in training
GATAD1	Context	0.313885	Context	0.574964	Context	0.462506	FALSE	TRUE	FALSE	FALSE	FALSE	Not in training	Not in training
MRPL24	Context	0.49259	Context	0.263464	Context	0.536347	FALSE	TRUE	TRUE	FALSE	FALSE	Not in training	Not in training
ARHGAP5	Context	0.48047	Context	0.484679	Rare_Context	0.438128	FALSE	TRUE	FALSE	FALSE	FALSE	Not in training	Not in training
USP30	Context	0.44644	Rare_Context	0.226351	Rare_Context	0.405149	FALSE	TRUE	FALSE	FALSE	FALSE	Not in training	Not in training
CAMSAP2	Context	0.370579	Rare_Context	0.223111	Rare_Context	0.255403	FALSE	TRUE	FALSE	FALSE	FALSE	Not in training	Not in training
SLC30A7	Context	0.403826	Context	0.502624	Rare_Context	0.658985	FALSE	TRUE	FALSE	FALSE	FALSE	Not in training	Not in training
PI16	Context	0.127719	Rare_Context	0.659149	Rare_Context	0.603711	FALSE	TRUE	FALSE	FALSE	FALSE	Not in training	Not in training
CDRT15	Context	0.531651	Non_essential	0.262876	Context	0.48965	FALSE	TRUE	FALSE	FALSE	FALSE	Not in training	Not in training
RMI2	Context	0.473093	Context	0.426233	Context	0.541655	FALSE	TRUE	FALSE	FALSE	FALSE	Not in training	Not in training
FAM122A	Context	0.493495	Context	0.491698	Context	0.479734	FALSE	TRUE	FALSE	FALSE	FALSE	Not in training	Not in training
C1orf56	Context	0.529427	Context	0.297656	Rare_Context	0.596296	FALSE	FALSE	FALSE	FALSE	FALSE	Not in training	Not in training
UBA6	Context	0.345535	Context	0.529632	Context	0.468598	FALSE	TRUE	FALSE	FALSE	FALSE	Not in training	Not in training
EEF2K	Context	0.123814	Non_essential	0.630273	Rare_Context	0.189301	FALSE	FALSE	FALSE	FALSE	FALSE	Not in training	Not in training
LARP7	Context	-0.045413	Context	0.371327	Context	0.0602429	FALSE	TRUE	FALSE	FALSE	FALSE	Not in training	Not in training
GJA3	Context	0.0298456	Essentials	0.638871	Context	0.506312	FALSE	FALSE	FALSE	FALSE	FALSE	Not in training	Not in training
MRPL51	Context	0.486655	Context	0.339614	Context	0.223137	FALSE	TRUE	FALSE	FALSE	FALSE	Not in training	Not in training
H2AFY	Context	0.505898	Context	0.399627			FALSE	FALSE	FALSE	FALSE	FALSE	Not in training	Not in training
ANO8	Context	0.252095	Rare_Context	0.667927	Rare_Context	0.557026	FALSE	FALSE	FALSE	FALSE	FALSE	Not in training	Not in training
NDUFB1	Context	0.522509	Rare_Context	0.103332	Context	0.490112	FALSE	TRUE	FALSE	FALSE	FALSE	Not in training	Not in training
TGM1	Context	0.378255	Rare_Context	0.0853282	Non_essential	0.618313	FALSE	FALSE	FALSE	FALSE	FALSE	Not in training	Not in training
LEMD2	Context	0.487976	Context	0.486052	Context	0.213027	FALSE	TRUE	FALSE	FALSE	FALSE	Not in training	Not in training
CS	Context	0.518499	Context	0.247516	Context	0.540317	FALSE	TRUE	FALSE	FALSE	FALSE	Not in training	Not in training
DCAF10	Context	0.249275	Rare_Context	0.455108	Rare_Context	0.241085	FALSE	TRUE	FALSE	FALSE	FALSE	Not in training	Not in training
FGFBP3	Context	0.397857	Rare_Context	0.454886	Rare_Context	0.445989	FALSE	TRUE	FALSE	FALSE	FALSE	Not in training	Not in training
CTSS	Context	0.307525	Rare_Context	0.67499	Non_essential	0.617325	FALSE	TRUE	FALSE	FALSE	FALSE	Not in training	Not in training
COG3	Context	0.233922	Essentials	0.697142	Essentials	0.643394	FALSE	TRUE	FALSE	FALSE	TRUE	Not in training	Not in training
MRPL16	Context	0.450348	Essentials	0.623713	Context	0.00351424	FALSE	TRUE	FALSE	FALSE	TRUE	Not in training	Not in training
GRPEL2	Context	-0.0258674	Context	0.112846	Rare_Context	0.123694	FALSE	TRUE	FALSE	FALSE	FALSE	Not in training	Not in training
TEX10	Context	0.0377504	Essentials	0.561418	Essentials	0.350336	FALSE	TRUE	FALSE	FALSE	FALSE	Not in training	Not in training
ALDH9A1	Context	0.439456	Non_essential	0.634901	Context	0.349869	FALSE	TRUE	FALSE	FALSE	FALSE	Not in training	Not in training
MTFR1	Context	-0.0514484	Rare_Context	0.177033	Context	0.228505	FALSE	FALSE	FALSE	FALSE	FALSE	Not in training	Not in training
TMEM41B	Context	0.484772	Context	0.53391	Context	0.460475	FALSE	TRUE	FALSE	FALSE	FALSE	Not in training	Not in training
PNPLA7	Context	0.491727	Rare_Context	0.439336	Context	0.266501	FALSE	FALSE	FALSE	FALSE	FALSE	Not in training	Not in training
POLR3G	Context	-0.00183424	Rare_Context	0.658825	Rare_Context	0.240391	FALSE	FALSE	TRUE	FALSE	FALSE	Not in training	Not in training
TMEM217	Context	-0.0566673	Rare_Context	0.536215	Rare_Context	0.66098	FALSE	FALSE	FALSE	FALSE	FALSE	Not in training	Not in training
CASP10	Context	0.14982	Rare_Context	0.611587	Context	0.0644527	FALSE	FALSE	FALSE	FALSE	FALSE	Not in training	Not in training
LIN7A	Context	0.439529	Rare_Context	0.634065	Rare_Context	0.603151	FALSE	FALSE	FALSE	FALSE	FALSE	Not in training	Not in training
RANBP1	Context	0.458434	Context	0.556441	Context	0.527736	FALSE	TRUE	FALSE	FALSE	FALSE	Not in training	Not in training
KLHDC7A	Context	0.489404	Non_essential	0.673297	Rare_Context	0.608458	FALSE	FALSE	FALSE	FALSE	FALSE	Not in training	Not in training
ANXA3	Context	0.157695	Non_essential	0.359653	Rare_Context	0.477029	FALSE	TRUE	FALSE	FALSE	FALSE	Not in training	Not in training
C15orf39	Context	0.00450168	Rare_Context	0.378475	Rare_Context	0.395917	FALSE	FALSE	FALSE	FALSE	FALSE	Not in training	Not in training
SLC4A1	Context	0.139267	Context	0.41662	Non_essential	0.612726	FALSE	FALSE	FALSE	FALSE	FALSE	Not in training	Not in training
STK24	Context	0.204739	Non_essential	0.244304	Rare_Context	0.575411	FALSE	TRUE	FALSE	FALSE	FALSE	Not in training	Not in training
CAB39	Context	0.0966464	Rare_Context	0.0862592	Context	0.167183	FALSE	TRUE	FALSE	FALSE	FALSE	Not in training	Not in training
WDTC1	Context	0.490049	Context	0.53862	Context	0.517953	FALSE	TRUE	FALSE	FALSE	FALSE	Not in training	Not in training
TRIP6	Context	0.0214299	Context	-0.0157538	Context	0.461588	FALSE	FALSE	FALSE	FALSE	FALSE	Not in training	Not in training
RQCD1	Context	0.470494	Essentials	0.220756			FALSE	TRUE	FALSE	FALSE	FALSE	Not in training	Not in training
ERAP1	Context	0.430662	Rare_Context	0.341073	Rare_Context	0.471947	FALSE	FALSE	FALSE	FALSE	FALSE	Not in training	Not in training
GPR6	Context	0.223672	Rare_Context	0.570529	Rare_Context	0.637072	FALSE	FALSE	FALSE	FALSE	FALSE	Not in training	Not in training
UBR2	Context	0.507036	Rare_Context	0.139878	Rare_Context	0.56077	FALSE	FALSE	FALSE	FALSE	FALSE	Not in training	Not in training
ZNHIT1	Context	0.532655	Context	0.375099	Context	0.537892	FALSE	TRUE	FALSE	FALSE	FALSE	Not in training	Not in training
RIN1	Context	0.460865	Context	0.213123	Rare_Context	0.417974	FALSE	FALSE	FALSE	FALSE	FALSE	Not in training	Not in training
BRD8	Context	0.465494	Context	0.332417	Context	0.486724	FALSE	TRUE	FALSE	FALSE	FALSE	Not in training	Not in training
KRT83	Context	0.524372	Context	0.450583	Context	0.48123	FALSE	TRUE	FALSE	FALSE	FALSE	Not in training	Not in training
SH3BGRL3	Context	-0.0194707	Context	0.555534	Rare_Context	0.687297	FALSE	FALSE	FALSE	FALSE	FALSE	Not in training	Not in training
C12orf43	Context	0.449807	Rare_Context	0.542028	Rare_Context	0.58557	FALSE	TRUE	FALSE	FALSE	FALSE	Not in training	Not in training
LTF	Context	0.530642	Context	0.487006	Context	0.528407	FALSE	TRUE	FALSE	FALSE	FALSE	Not in training	Not in training
C7orf26	Context	0.492805	Essentials	0.0498008	Context	0.483403	FALSE	TRUE	FALSE	FALSE	FALSE	Not in training	Not in training
CACNB1	Context	0.512182	Context	0.544439	Rare_Context	0.623113	FALSE	TRUE	FALSE	FALSE	FALSE	Not in training	Not in training
SLC16A12	Context	0.276968	Rare_Context	0.507283	Context	0.417185	FALSE	FALSE	FALSE	FALSE	FALSE	Not in training	Not in training
PIK3R4	Context	0.490891	Essentials	0.102047	Context	0.479166	FALSE	TRUE	FALSE	FALSE	FALSE	Not in training	Not in training
NTN1	Context	0.371666	Rare_Context	0.636893	Rare_Context	0.614049	FALSE	TRUE	FALSE	FALSE	FALSE	Not in training	Not in training
MAP3K12	Context	0.155912	Context	0.0089221	Rare_Context	0.353338	FALSE	FALSE	FALSE	FALSE	FALSE	Not in training	Not in training
PTRH2	Context	0.538096	Rare_Context	0.614228	Non_essential	0.57635	FALSE	TRUE	FALSE	FALSE	FALSE	Not in training	Not in training
CTAGE9	Context	0.402429	Context	0.416543	Context	0.494906	FALSE	TRUE	TRUE	FALSE	FALSE	Not in training	Not in training
OTUB1	Context	0.547963	Rare_Context	0.480532	Rare_Context	0.4539	FALSE	TRUE	FALSE	FALSE	FALSE	Not in training	Not in training
CTNNA1	Context	0.0579257	Rare_Context	0.336837	Rare_Context	0.545887	FALSE	FALSE	FALSE	FALSE	FALSE	Not in training	Not in training
PSG5	Context	0.511534	Rare_Context	0.416578	Context	0.224254	FALSE	TRUE	FALSE	FALSE	FALSE	Not in training	Not in training
ASCC1	Context	0.520461	Context	0.249011	Context	0.492444	FALSE	TRUE	FALSE	FALSE	FALSE	Not in training	Not in training
COX6C	Context	0.522099	Context	-0.00697882	Context	0.504907	FALSE	TRUE	FALSE	FALSE	FALSE	Not in training	Not in training
FCHSD2	Context	0.171267	Rare_Context	0.368799	Rare_Context	-0.0190472	FALSE	FALSE	FALSE	FALSE	FALSE	Not in training	Not in training
OSBPL8	Context	0.470215	Rare_Context	0.32552	Rare_Context	0.593863	FALSE	TRUE	FALSE	FALSE	FALSE	Not in training	Not in training
TICAM2	Context	-0.0174592	Rare_Context	0.189382	Context	0.232213	FALSE	TRUE	FALSE	FALSE	FALSE	Not in training	Not in training
ZNF382	Context	0.551053	Non_essential	0.637163	Context	0.30777	FALSE	TRUE	FALSE	FALSE	FALSE	Not in training	Not in training
FBLN7	Context	0.536525	Rare_Context	0.486831	Rare_Context	0.339861	FALSE	FALSE	FALSE	FALSE	FALSE	Not in training	Not in training
WDR93	Context	0.174142	Context	0.435425	Context	0.501088	FALSE	TRUE	FALSE	FALSE	FALSE	Not in training	Not in training
PIGY	Context	0.47706	Context	0.191472	Context	0.519555	FALSE	TRUE	FALSE	FALSE	FALSE	Not in training	Not in training
ZZEF1	Context	0.0710764	Context	0.0289239	Rare_Context	0.644877	FALSE	FALSE	FALSE	FALSE	FALSE	Not in training	Not in training
DYNLL1	Context	0.341082	Essentials	0.105387	Context	0.445136	FALSE	TRUE	FALSE	FALSE	FALSE	Not in training	Not in training
UCHL5	Context	0.510248	Context	0.482194	Context	0.502826	FALSE	TRUE	TRUE	FALSE	FALSE	Not in training	Not in training
HNRNPA0	Context	0.13377	Context	0.520582	Context	0.539689	FALSE	FALSE	FALSE	FALSE	FALSE	Not in training	Not in training
GABPB2	Context	0.194772	Context	0.52997	Rare_Context	0.334819	FALSE	FALSE	FALSE	FALSE	FALSE	Not in training	Not in training
MRPL49	Context	0.385638	Essentials	0.665117	Context	0.00949015	FALSE	TRUE	FALSE	FALSE	FALSE	Not in training	Not in training
RECQL	Context	0.239627	Rare_Context	0.404392	Rare_Context	0.588422	FALSE	FALSE	FALSE	FALSE	FALSE	Not in training	Not in training
PTOV1	Context	0.476552	Rare_Context	0.539699	Context	0.513805	FALSE	FALSE	FALSE	FALSE	FALSE	Not in training	Not in training
TAF4B	Context	0.373201	Non_essential	0.61094	Rare_Context	0.332135	FALSE	TRUE	FALSE	FALSE	FALSE	Not in training	Not in training
CLHC1	Context	0.516222	Rare_Context	0.483488	Rare_Context	0.269923	FALSE	TRUE	FALSE	FALSE	FALSE	Not in training	Not in training
UHRF1BP1L	Context	-0.0552536	Non_essential	0.677963	Non_essential	0.550671	FALSE	TRUE	FALSE	FALSE	FALSE	Not in training	Not in training
MPHOSPH8	Context	0.471185	Rare_Context	0.115059	Context	0.541255	FALSE	TRUE	FALSE	FALSE	FALSE	Not in training	Not in training
AKR7A3	Context	0.45064	Context	0.558379	Context	0.417797	FALSE	TRUE	FALSE	FALSE	FALSE	Not in training	Not in training
SPEG	Context	0.275405	Rare_Context	0.083921	Rare_Context	0.566336	FALSE	FALSE	FALSE	FALSE	FALSE	Not in training	Not in training
2009-03-01	Context	0.50785	Context	0.56353			FALSE	TRUE	FALSE	FALSE	FALSE	Not in training	Not in training
ERAL1	Context	0.543614	Context	0.428871	Context	0.342428	FALSE	TRUE	FALSE	FALSE	FALSE	Not in training	Not in training
BSN	Context	0.499566	Rare_Context	0.121982	Context	0.270914	FALSE	TRUE	FALSE	FALSE	FALSE	Not in training	Not in training
ACTR8	Context	0.493941	Essentials	0.702299	Essentials	0.28947	FALSE	TRUE	TRUE	TRUE	TRUE	Not in training	Not in training
RAPGEFL1	Context	0.550706	Context	0.298633	Rare_Context	0.393892	FALSE	TRUE	FALSE	FALSE	FALSE	Not in training	Not in training
RANBP3	Context	0.526082	Context	0.507022	Context	0.546115	FALSE	TRUE	FALSE	FALSE	FALSE	Not in training	Not in training
ALDOC	Context	0.508906	Context	0.470025	Rare_Context	0.118397	FALSE	TRUE	FALSE	FALSE	FALSE	Not in training	Not in training
NCK1	Context	0.420487	Non_essential	0.657739	Rare_Context	0.425816	FALSE	TRUE	FALSE	FALSE	FALSE	Not in training	Not in training
FNBP4	Context	0.432909	Context	0.0759565	Context	0.495687	FALSE	TRUE	FALSE	FALSE	FALSE	Not in training	Not in training
NUPR1L	Context	0.514035	Context	0.590657			FALSE	TRUE	FALSE	FALSE	FALSE	Not in training	Not in training
EZH1	Context	0.365081	Context	0.236638	Rare_Context	0.296353	FALSE	FALSE	FALSE	FALSE	FALSE	Not in training	Not in training
HRK	Context	0.34951	Context	0.529064	Context	0.521614	FALSE	TRUE	FALSE	FALSE	FALSE	Not in training	Not in training
PKN3	Context	0.275693	Context	0.556352	Rare_Context	0.528371	FALSE	FALSE	FALSE	FALSE	FALSE	Not in training	Not in training
RABGAP1L	Context	-0.0417901	Rare_Context	0.537667	Context	0.198321	FALSE	FALSE	FALSE	FALSE	FALSE	Not in training	Not in training
YME1L1	Context	0.381471	Context	0.4503	Context	0.530981	FALSE	TRUE	FALSE	FALSE	FALSE	Not in training	Not in training
IWS1	Context	0.425294	Context	0.287508	Rare_Context	0.373235	FALSE	TRUE	FALSE	FALSE	FALSE	Not in training	Not in training
POLD4	Context	0.387177	Rare_Context	0.420708	Rare_Context	0.527807	FALSE	FALSE	FALSE	FALSE	FALSE	Not in training	Not in training
GPR61	Context	0.454209	Context	0.513663	Context	0.522936	FALSE	TRUE	TRUE	FALSE	FALSE	Not in training	Not in training
GCN1L1	Context	0.201155	Essentials	0.447195			FALSE	TRUE	FALSE	FALSE	FALSE	Not in training	Not in training
RNASEK	Context	0.450288	Non_essential	0.521928	Context	0.390401	FALSE	TRUE	FALSE	FALSE	FALSE	Not in training	Not in training
LCE6A	Context	0.101838	Context	0.206591	Rare_Context	0.637546	FALSE	TRUE	FALSE	FALSE	FALSE	Not in training	Not in training
NDUFAF1	Context	0.200426	Context	0.518918	Context	0.534335	FALSE	TRUE	FALSE	FALSE	FALSE	Not in training	Not in training
AP1B1	Context	0.14086	Rare_Context	0.424509	Rare_Context	0.610911	FALSE	TRUE	FALSE	FALSE	FALSE	Not in training	Not in training
NPHP4	Context	0.279718	Rare_Context	0.364646	Rare_Context	0.0940215	FALSE	FALSE	FALSE	FALSE	FALSE	Not in training	Not in training
MRPS28	Context	0.524003	Context	0.421881	Context	0.490337	FALSE	TRUE	FALSE	FALSE	FALSE	Not in training	Not in training
PAPPA	Context	0.481606	Context	0.20124	Context	0.528107	FALSE	TRUE	FALSE	FALSE	FALSE	Not in training	Not in training
RBL1	Context	0.542065	Rare_Context	0.565528	Rare_Context	0.163038	FALSE	TRUE	FALSE	FALSE	FALSE	Not in training	Not in training
PIFO	Context	0.330166	Context	0.551415	Context	0.549646	FALSE	TRUE	FALSE	FALSE	FALSE	Not in training	Not in training
TRIM47	Context	0.0699181	Rare_Context	0.604903	Non_essential	0.673765	FALSE	FALSE	FALSE	FALSE	FALSE	Not in training	Not in training
HOXB5	Context	0.442798	Context	0.439658	Rare_Context	0.482979	FALSE	FALSE	FALSE	FALSE	FALSE	Not in training	Not in training
RAB3IL1	Context	0.248399	Non_essential	0.683857	Non_essential	0.665473	FALSE	FALSE	FALSE	FALSE	FALSE	Not in training	Not in training
AKIP1	Context	0.499232	Rare_Context	0.595126	Context	0.313818	FALSE	TRUE	FALSE	FALSE	FALSE	Not in training	Not in training
PRG4	Context	0.548476	Rare_Context	0.614872	Context	0.376829	FALSE	TRUE	FALSE	FALSE	FALSE	Not in training	Not in training
C2orf68	Context	0.495646	Context	0.546791	Context	0.161988	FALSE	TRUE	FALSE	FALSE	FALSE	Not in training	Not in training
ARMC9	Context	0.163354	Non_essential	0.0722691	Rare_Context	0.614556	FALSE	TRUE	FALSE	FALSE	FALSE	Not in training	Not in training
MIOS	Context	0.402069	Essentials	0.162628	Context	0.453929	FALSE	TRUE	FALSE	FALSE	FALSE	Not in training	Not in training
TMED5	Context	0.146031	Context	0.554622	Rare_Context	0.385483	FALSE	FALSE	FALSE	FALSE	FALSE	Not in training	Not in training
FOSL1	Context	0.470485	Context	0.143774	Rare_Context	0.197079	FALSE	TRUE	FALSE	FALSE	FALSE	Not in training	Not in training
LCN10	Context	0.274368	Context	0.550738	Context	0.523574	FALSE	FALSE	FALSE	FALSE	FALSE	Not in training	Not in training
GNL1	Context	0.536038	Context	0.531405	Rare_Context	0.385486	FALSE	TRUE	FALSE	FALSE	FALSE	Not in training	Not in training
ANP32E	Context	0.539353	Context	0.567484	Rare_Context	0.474211	FALSE	TRUE	FALSE	FALSE	FALSE	Not in training	Not in training
IL17C	Context	0.226957	Rare_Context	0.283057	Non_essential	0.307951	FALSE	FALSE	FALSE	FALSE	FALSE	Not in training	Not in training
WAPAL	Context	0.479563	Context	0.569508			FALSE	TRUE	FALSE	FALSE	FALSE	Not in training	Not in training
H2AFJ	Context	0.117237	Context	0.379458			FALSE	FALSE	FALSE	FALSE	FALSE	Not in training	Not in training
NUP50	Context	0.0704384	Rare_Context	0.0416616	Essentials	0.375959	FALSE	TRUE	TRUE	FALSE	FALSE	Not in training	Not in training
CHRNA5	Context	0.169856	Rare_Context	0.474661	Rare_Context	0.369895	FALSE	FALSE	FALSE	FALSE	FALSE	Not in training	Not in training
GATAD2B	Context	0.142287	Context	0.251949	Rare_Context	0.260599	FALSE	FALSE	FALSE	FALSE	FALSE	Not in training	Not in training
STAT5B	Context	0.177605	Context	0.45788	Rare_Context	0.523163	FALSE	FALSE	FALSE	FALSE	FALSE	Not in training	Not in training
DENND2D	Context	0.468721	Rare_Context	0.627355	Rare_Context	0.447443	FALSE	TRUE	FALSE	FALSE	FALSE	Not in training	Not in training
DDIT3	Context	0.490938	Context	0.429737	Rare_Context	0.586299	FALSE	TRUE	FALSE	FALSE	FALSE	Not in training	Not in training
RAD51B	Context	0.554015	Context	0.298243	Context	0.484252	FALSE	TRUE	FALSE	FALSE	FALSE	Not in training	Not in training
TACR3	Context	0.0459038	Rare_Context	0.296352	Rare_Context	0.474274	FALSE	FALSE	FALSE	FALSE	FALSE	Not in training	Not in training
SDHAF1	Context	0.448897	Context	0.552468	Context	0.545006	FALSE	TRUE	FALSE	FALSE	FALSE	Not in training	Not in training
CYB561D1	Context	0.510134	Context	0.284377	Rare_Context	0.0658041	FALSE	FALSE	FALSE	FALSE	FALSE	Not in training	Not in training
RSRC2	Context	0.53067	Context	0.131164	Context	0.523303	FALSE	TRUE	FALSE	FALSE	FALSE	Not in training	Not in training
CWC25	Context	0.467638	Context	0.323131	Context	0.538809	FALSE	TRUE	FALSE	FALSE	FALSE	Not in training	Not in training
RFPL2	Context	0.520777	Rare_Context	0.171167	Context	0.514176	FALSE	TRUE	FALSE	FALSE	FALSE	Not in training	Not in training
LRP1	Context	0.404629	Context	0.455331	Rare_Context	0.356737	FALSE	FALSE	FALSE	FALSE	FALSE	Not in training	Not in training
DPCD	Context	0.533725	Rare_Context	0.115299	Context	0.526413	FALSE	TRUE	FALSE	FALSE	FALSE	Not in training	Not in training
ANKRD34B	Context	0.498217	Rare_Context	0.380733	Context	0.110008	FALSE	TRUE	FALSE	FALSE	FALSE	Not in training	Not in training
PDE3B	Context	0.340088	Non_essential	0.659086	Rare_Context	0.638584	FALSE	TRUE	FALSE	FALSE	FALSE	Not in training	Not in training
SARDH	Context	0.244646	Rare_Context	0.293522	Rare_Context	0.289685	FALSE	FALSE	FALSE	FALSE	FALSE	Not in training	Not in training
SMARCC1	Context	-0.00409609	Context	0.583931	Context	-0.0933893	FALSE	TRUE	FALSE	FALSE	FALSE	Not in training	Not in training
PRDM8	Context	0.0688617	Rare_Context	0.458022	Rare_Context	0.642958	FALSE	FALSE	FALSE	FALSE	FALSE	Not in training	Not in training
TAF7	Context	0.30172	Essentials	0.692317	Essentials	0.689504	FALSE	TRUE	FALSE	FALSE	TRUE	Not in training	Not in training
SIGLEC10	Context	-0.0438191	Rare_Context	0.570893	Context	0.487541	FALSE	FALSE	FALSE	FALSE	FALSE	Not in training	Not in training
CCDC181	Context	0.26245	Rare_Context	0.382105	Context	0.257049	FALSE	TRUE	FALSE	FALSE	FALSE	Not in training	Not in training
ZNF689	Context	0.454919	Rare_Context	0.326868	Context	0.510729	FALSE	TRUE	FALSE	FALSE	FALSE	Not in training	Not in training
XRCC2	Context	0.467341	Essentials	0.136434	Context	0.32566	FALSE	TRUE	FALSE	FALSE	FALSE	Not in training	Not in training
CXCL5	Context	0.454846	Non_essential	0.104847	Non_essential	0.56051	FALSE	FALSE	FALSE	FALSE	FALSE	Not in training	Not in training
RAB1B	Context	0.332679	Context	0.0529815	Context	0.547041	FALSE	TRUE	FALSE	FALSE	FALSE	Not in training	Not in training
PPM1D	Context	0.168883	Rare_Context	0.0855472	Non_essential	0.303593	FALSE	TRUE	FALSE	FALSE	FALSE	Not in training	Not in training
PRRX2	Context	0.0825336	Rare_Context	0.431484	Non_essential	0.0283287	FALSE	FALSE	FALSE	FALSE	FALSE	Not in training	Not in training
TMEM92	Context	0.551545	Non_essential	0.538019	Rare_Context	0.68223	FALSE	TRUE	FALSE	FALSE	FALSE	Not in training	Not in training
ST6GAL2	Context	0.221006	Context	0.51078	Rare_Context	0.276341	FALSE	FALSE	FALSE	FALSE	FALSE	Not in training	Not in training
TBL1XR1	Context	0.529148	Context	0.402072	Context	0.473528	FALSE	TRUE	FALSE	FALSE	FALSE	Not in training	Not in training
PPP1R2	Context	0.101834	Essentials	0.659149	Essentials	0.706425	FALSE	TRUE	TRUE	FALSE	TRUE	Not in training	Not in training
SKP2	Context	0.461594	Essentials	0.456326	Essentials	0.0495211	FALSE	TRUE	FALSE	FALSE	FALSE	Not in training	Not in training
TFAP2E	Context	0.146286	Context	0.365123	Non_essential	0.674395	FALSE	FALSE	FALSE	FALSE	FALSE	Not in training	Not in training
CD300C	Context	0.472115	Non_essential	0.63022	Non_essential	0.146986	FALSE	TRUE	FALSE	FALSE	FALSE	Not in training	Not in training
DIAPH3	Context	0.136355	Context	0.562617	Context	0.498891	FALSE	TRUE	FALSE	FALSE	FALSE	Not in training	Not in training
TTC9C	Context	0.526192	Rare_Context	0.512247	Rare_Context	0.664903	FALSE	TRUE	FALSE	FALSE	FALSE	Not in training	Not in training
DPH1	Context	0.539647	Context	0.423623	Context	0.479954	FALSE	TRUE	FALSE	FALSE	FALSE	Not in training	Not in training
GAB4	Context	0.545631	Context	0.449606	Context	0.389874	FALSE	TRUE	FALSE	FALSE	FALSE	Not in training	Not in training
LASP1	Context	0.0850545	Rare_Context	0.303529	Non_essential	0.430607	FALSE	TRUE	FALSE	FALSE	FALSE	Not in training	Not in training
HELZ2	Context	0.0220717	Context	0.110877	Rare_Context	0.385945	FALSE	TRUE	FALSE	FALSE	FALSE	Not in training	Not in training
ERBB3	Context	0.51016	Rare_Context	0.279758	Rare_Context	0.52493	FALSE	TRUE	FALSE	FALSE	FALSE	Not in training	Not in training
HIST1H2BM	Context	0.431351	Essentials	0.593409			FALSE	FALSE	FALSE	FALSE	FALSE	Not in training	Not in training
UBXN6	Context	0.0234928	Context	0.277566	Rare_Context	0.283238	FALSE	FALSE	FALSE	FALSE	FALSE	Not in training	Not in training
CD300LG	Context	0.535716	Context	-0.0212476	Rare_Context	0.672961	FALSE	FALSE	FALSE	FALSE	FALSE	Not in training	Not in training
LCNL1	Context	0.382026	Non_essential	0.30734	Rare_Context	0.222878	FALSE	FALSE	FALSE	FALSE	FALSE	Not in training	Not in training
NR2C2AP	Context	0.497685	Context	0.064901	Context	0.344951	FALSE	TRUE	TRUE	TRUE	FALSE	Not in training	Not in training
ZNF681	Context	0.534425	Non_essential	0.654291	Rare_Context	0.42423	FALSE	TRUE	FALSE	FALSE	FALSE	Not in training	Not in training
TRIP13	Context	0.317089	Context	0.546841	Context	0.550258	FALSE	TRUE	FALSE	FALSE	FALSE	Not in training	Not in training
TBC1D10B	Context	0.408064	Rare_Context	0.362017	Rare_Context	0.4258	FALSE	TRUE	FALSE	FALSE	FALSE	Not in training	Not in training
TMEM50B	Context	0.544886	Context	0.340961	Context	0.521541	FALSE	TRUE	FALSE	FALSE	FALSE	Not in training	Not in training
CD5	Context	0.148705	Context	0.582262	Rare_Context	0.542431	FALSE	FALSE	FALSE	FALSE	FALSE	Not in training	Not in training
H2AFZ	Context	0.493002	Context	0.485807			FALSE	FALSE	TRUE	FALSE	FALSE	Not in training	Not in training
ORC3	Context	0.414533	Essentials	0.320108	Context	0.34362	FALSE	TRUE	FALSE	FALSE	FALSE	Not in training	Not in training
PITPNM3	Context	0.290438	Rare_Context	0.591538	Context	0.205179	FALSE	FALSE	FALSE	FALSE	FALSE	Not in training	Not in training
GJA5	Context	0.288487	Context	0.389486	Non_essential	0.663161	FALSE	FALSE	FALSE	FALSE	FALSE	Not in training	Not in training
CFDP1	Context	0.0428292	Essentials	0.231908	Context	0.531289	FALSE	TRUE	FALSE	FALSE	FALSE	Not in training	Not in training
ERBB2	Context	0.282328	Context	0.485827	Rare_Context	0.0868229	FALSE	TRUE	FALSE	FALSE	FALSE	Not in training	Not in training
FGF20	Context	0.0283334	Rare_Context	0.624876	Rare_Context	0.259876	FALSE	FALSE	FALSE	FALSE	FALSE	Not in training	Not in training
CCNDBP1	Context	0.148797	Non_essential	0.666775	Rare_Context	0.427745	FALSE	TRUE	FALSE	FALSE	FALSE	Not in training	Not in training
C17orf75	Context	0.547397	Context	0.537033	Rare_Context	0.536863	FALSE	TRUE	FALSE	FALSE	FALSE	Not in training	Not in training
PET112	Context	0.51894	Context	0.238131			FALSE	TRUE	FALSE	FALSE	FALSE	Not in training	Not in training
MCCD1	Context	0.501749	Rare_Context	0.674436	Context	0.491717	FALSE	TRUE	FALSE	FALSE	FALSE	Not in training	Not in training
SLC38A2	Context	0.548235	Context	0.533718	Context	0.434285	FALSE	TRUE	FALSE	FALSE	FALSE	Not in training	Not in training
KCNIP3	Context	0.506906	Context	0.55937	Rare_Context	0.618809	FALSE	TRUE	FALSE	FALSE	FALSE	Not in training	Not in training
SEC62	Context	0.530507	Context	0.354297	Context	0.523096	FALSE	TRUE	FALSE	FALSE	FALSE	Not in training	Not in training
ZFC3H1	Context	0.522232	Essentials	0.102683	Context	0.470929	FALSE	TRUE	FALSE	FALSE	FALSE	Not in training	Not in training
TJP1	Context	-0.0179458	Rare_Context	0.594472	Non_essential	0.558666	FALSE	FALSE	FALSE	FALSE	FALSE	Not in training	Not in training
ATP5G2	Context	0.472126	Context	0.545123			FALSE	TRUE	FALSE	FALSE	FALSE	Not in training	Not in training
GCNT4	Context	0.302109	Non_essential	0.0279731	Rare_Context	0.346369	FALSE	TRUE	FALSE	FALSE	FALSE	Not in training	Not in training
ITPR2	Context	0.204398	Non_essential	0.683768	Rare_Context	0.64699	FALSE	TRUE	FALSE	FALSE	FALSE	Not in training	Not in training
C19orf52	Context	0.387434	Essentials	0.461206			FALSE	TRUE	FALSE	FALSE	FALSE	Not in training	Not in training
ARPP19	Context	0.293599	Context	0.505325	Context	0.483056	FALSE	TRUE	FALSE	FALSE	FALSE	Not in training	Not in training
KRT72	Context	0.411623	Context	0.376161	Rare_Context	0.242554	FALSE	TRUE	FALSE	FALSE	FALSE	Not in training	Not in training
PIGC	Context	0.475924	Non_essential	0.313555	Context	0.546559	FALSE	TRUE	FALSE	FALSE	FALSE	Not in training	Not in training
MFSD6	Context	0.217202	Non_essential	0.458616	Rare_Context	0.439207	FALSE	FALSE	FALSE	FALSE	FALSE	Not in training	Not in training
RAD9B	Context	0.240443	Rare_Context	0.0930525	Rare_Context	0.422469	FALSE	TRUE	FALSE	FALSE	FALSE	Not in training	Not in training
EXOC8	Context	0.517813	Context	0.569221	Context	0.512403	FALSE	TRUE	FALSE	FALSE	FALSE	Not in training	Not in training
TNFAIP8L1	Context	0.218401	Non_essential	0.605031	Context	0.206101	FALSE	FALSE	FALSE	FALSE	FALSE	Not in training	Not in training
TM4SF18	Context	0.0165793	Context	0.145921	Context	0.221214	FALSE	TRUE	FALSE	FALSE	FALSE	Not in training	Not in training
NABP2	Context	0.439308	Context	0.323541	Rare_Context	0.67864	FALSE	TRUE	FALSE	FALSE	FALSE	Not in training	Not in training
STARD7	Context	0.511959	Context	0.0992088	Context	0.530198	FALSE	TRUE	FALSE	FALSE	FALSE	Not in training	Not in training
NUDT16L1	Context	0.490558	Context	0.587893	Context	0.549303	FALSE	TRUE	FALSE	FALSE	FALSE	Not in training	Not in training
HCN2	Context	0.504131	Context	0.576267	Context	0.494904	FALSE	TRUE	FALSE	FALSE	FALSE	Not in training	Not in training
CDKN2A	Context	0.215156	Non_essential	0.499102	Non_essential	0.420409	FALSE	FALSE	FALSE	FALSE	FALSE	Not in training	Not in training
ITM2B	Context	0.485112	Rare_Context	0.428901	Context	0.534511	FALSE	TRUE	FALSE	FALSE	FALSE	Not in training	Not in training
KLHL11	Context	0.531026	Context	0.359951	Context	0.542122	FALSE	TRUE	FALSE	FALSE	FALSE	Not in training	Not in training
LYPLA1	Context	0.540477	Rare_Context	0.152757	Context	0.43976	FALSE	TRUE	FALSE	FALSE	FALSE	Not in training	Not in training
HMGN2	Context	0.517218	Essentials	0.547571	Context	0.483887	FALSE	TRUE	FALSE	FALSE	FALSE	Not in training	Not in training
UBA7	Context	0.379608	Context	0.10547	Rare_Context	0.642474	FALSE	FALSE	FALSE	FALSE	FALSE	Not in training	Not in training
MRPS12	Context	0.488663	Essentials	0.528508	Context	0.359772	FALSE	TRUE	FALSE	FALSE	FALSE	Not in training	Not in training
KLC2	Context	0.546287	Essentials	0.521865	Context	0.50124	FALSE	TRUE	FALSE	FALSE	FALSE	Not in training	Not in training
TEKT2	Context	0.383122	Context	0.524509	Context	-0.084491	FALSE	FALSE	FALSE	FALSE	FALSE	Not in training	Not in training
EPN3	Context	0.500211	Rare_Context	0.286317	Rare_Context	0.629408	FALSE	FALSE	FALSE	FALSE	FALSE	Not in training	Not in training
MVB12A	Context	0.425554	Rare_Context	0.421386	Rare_Context	0.690166	FALSE	FALSE	FALSE	FALSE	FALSE	Not in training	Not in training
NUCKS1	Context	0.0134633	Non_essential	0.577805	Context	-0.0248644	FALSE	TRUE	FALSE	FALSE	FALSE	Not in training	Not in training
SUCLG1	Context	0.0278169	Context	0.550675	Rare_Context	0.542306	FALSE	TRUE	FALSE	FALSE	FALSE	Not in training	Not in training
MYH9	Context	0.329118	Context	0.117127	Context	0.229489	FALSE	TRUE	FALSE	FALSE	FALSE	Not in training	Not in training
TLDC2	Context	0.31286	Rare_Context	0.634642	Rare_Context	0.561806	FALSE	FALSE	FALSE	FALSE	FALSE	Not in training	Not in training
BRI3	Context	0.489371	Context	0.509458	Context	0.518626	FALSE	TRUE	FALSE	FALSE	FALSE	Not in training	Not in training
SNIP1	Context	0.486929	Essentials	0.699326	Context	0.425081	FALSE	TRUE	FALSE	FALSE	FALSE	Not in training	Not in training
IST1	Context	0.527359	Context	0.543119	Context	0.503539	FALSE	TRUE	FALSE	FALSE	FALSE	Not in training	Not in training
HNRNPH3	Context	-0.0350642	Context	0.549905	Context	0.48946	FALSE	TRUE	FALSE	FALSE	FALSE	Not in training	Not in training
HIST1H3F	Context	0.528697	Context	0.252408			FALSE	FALSE	FALSE	FALSE	FALSE	Not in training	Not in training
ABHD15	Context	0.491495	Rare_Context	0.164875	Context	-0.0275295	FALSE	TRUE	FALSE	FALSE	FALSE	Not in training	Not in training
TTLL4	Context	0.0448644	Non_essential	0.330434	Rare_Context	0.1668	FALSE	FALSE	FALSE	FALSE	FALSE	Not in training	Not in training
HADHA	Context	0.433199	Rare_Context	0.215068	Context	0.5327	FALSE	TRUE	FALSE	FALSE	FALSE	Not in training	Not in training
FABP1	Context	0.495979	Rare_Context	0.669664	Rare_Context	0.168027	FALSE	FALSE	FALSE	FALSE	FALSE	Not in training	Not in training
AADAT	Context	0.169309	Rare_Context	0.489375	Context	0.488796	FALSE	TRUE	FALSE	FALSE	FALSE	Not in training	Not in training
CHRNE	Context	0.196399	Rare_Context	0.67124	Context	-0.0724143	FALSE	TRUE	FALSE	FALSE	FALSE	Not in training	Not in training
KCNC4	Context	0.022574	Context	0.568045	Rare_Context	0.630789	FALSE	FALSE	FALSE	FALSE	FALSE	Not in training	Not in training
ZBTB41	Context	0.0519867	Rare_Context	0.620512	Rare_Context	0.384546	FALSE	TRUE	FALSE	FALSE	FALSE	Not in training	Not in training
CAMLG	Context	0.519673	Essentials	0.12393	Context	0.519717	FALSE	TRUE	FALSE	FALSE	FALSE	Not in training	Not in training
UQCC1	Context	0.449234	Context	0.535001	Context	0.450733	FALSE	TRUE	FALSE	FALSE	FALSE	Not in training	Not in training
MRPL11	Context	0.339629	Essentials	0.429631	Context	0.451246	FALSE	TRUE	FALSE	FALSE	FALSE	Not in training	Not in training
CC2D2A	Context	0.259711	Rare_Context	0.614204	Context	0.368894	FALSE	FALSE	FALSE	FALSE	FALSE	Not in training	Not in training
DCLK3	Context	0.434717	Rare_Context	0.515633	Context	0.312608	FALSE	TRUE	FALSE	FALSE	FALSE	Not in training	Not in training
SLC35B2	Context	0.341383	Context	0.378434	Rare_Context	0.441588	FALSE	TRUE	FALSE	FALSE	FALSE	Not in training	Not in training
DPY19L2	Context	0.503065	Essentials	0.457458	Context	0.430667	FALSE	TRUE	FALSE	FALSE	TRUE	Not in training	Not in training
C11orf31	Context	0.498625	Rare_Context	0.456422			FALSE	TRUE	FALSE	FALSE	FALSE	Not in training	Not in training
F3	Context	0.219633	Context	0.428227	Rare_Context	0.40347	FALSE	FALSE	FALSE	FALSE	FALSE	Not in training	Not in training
SETD1B	Context	0.388982	Context	0.511313	Rare_Context	0.357789	FALSE	TRUE	TRUE	FALSE	FALSE	Not in training	Not in training
PRDM10	Context	0.534872	Essentials	0.389144	Context	0.176648	FALSE	TRUE	FALSE	FALSE	FALSE	Not in training	Not in training
GOLGA6B	Context	0.349845	Context	0.561174	Context	0.458642	FALSE	TRUE	FALSE	FALSE	FALSE	Not in training	Not in training
SMIM1	Context	0.53726	Rare_Context	0.657047	Context	0.134113	FALSE	FALSE	FALSE	FALSE	FALSE	Not in training	Not in training
PFKFB4	Context	0.426614	Context	0.553986	Context	0.0849575	FALSE	TRUE	FALSE	FALSE	FALSE	Not in training	Not in training
GUSB	Context	0.229796	Rare_Context	0.600579	Rare_Context	0.639896	FALSE	TRUE	FALSE	FALSE	FALSE	Not in training	Not in training
GSTP1	Context	-0.0520662	Context	0.518151	Rare_Context	0.650557	FALSE	FALSE	FALSE	FALSE	FALSE	Not in training	Not in training
HSD3B1	Context	0.512981	Context	0.417733	Context	0.500561	FALSE	TRUE	FALSE	FALSE	FALSE	Not in training	Not in training
IL36G	Context	0.43078	Context	0.174502	Rare_Context	0.468505	FALSE	TRUE	FALSE	FALSE	FALSE	Not in training	Not in training
KLF2	Context	0.281566	Non_essential	0.614103	Non_essential	0.651807	FALSE	FALSE	FALSE	FALSE	FALSE	Not in training	Not in training
MAU2	Context	0.475364	Essentials	0.422284	Context	0.386367	FALSE	TRUE	FALSE	FALSE	FALSE	Not in training	Not in training
CDC42SE1	Context	0.495566	Context	0.530613	Context	0.460584	FALSE	FALSE	FALSE	FALSE	FALSE	Not in training	Not in training
MYOF	Context	0.0328528	Rare_Context	0.351077	Rare_Context	0.606336	FALSE	FALSE	FALSE	FALSE	FALSE	Not in training	Not in training
FAM115A	Context	0.0910188	Non_essential	0.653064			FALSE	TRUE	FALSE	FALSE	FALSE	Not in training	Not in training
USB1	Context	0.528131	Rare_Context	0.523563	Rare_Context	0.391977	FALSE	TRUE	FALSE	FALSE	FALSE	Not in training	Not in training
C17orf70	Context	0.539825	Context	0.571561			FALSE	TRUE	FALSE	FALSE	FALSE	Not in training	Not in training
C3orf22	Context	0.00904608	Rare_Context	0.64678	Rare_Context	0.09927	FALSE	FALSE	FALSE	FALSE	FALSE	Not in training	Not in training
RNASE3	Context	0.495924	Rare_Context	0.657771	Rare_Context	0.563807	FALSE	FALSE	FALSE	FALSE	FALSE	Not in training	Not in training
CARM1	Context	0.465227	Context	0.453769	Context	0.398576	FALSE	TRUE	FALSE	FALSE	FALSE	Not in training	Not in training
UGDH	Context	0.452113	Rare_Context	0.0546829	Context	0.456839	FALSE	TRUE	FALSE	FALSE	FALSE	Not in training	Not in training
IL22RA1	Context	0.165878	Context	0.276715	Rare_Context	0.252239	FALSE	FALSE	FALSE	FALSE	FALSE	Not in training	Not in training
WBP1	Context	0.192982	Essentials	0.315331	Context	0.351553	FALSE	TRUE	FALSE	FALSE	FALSE	Not in training	Not in training
KTI12	Context	0.504934	Essentials	0.680875	Essentials	0.605352	FALSE	TRUE	FALSE	FALSE	TRUE	Not in training	Not in training
FAM86C1	Context	0.483615	Non_essential	0.633754	Essentials	0.591607	FALSE	TRUE	FALSE	FALSE	FALSE	Not in training	Not in training
ALG6	Context	0.509789	Context	0.574982	Context	0.517316	FALSE	TRUE	FALSE	FALSE	FALSE	Not in training	Not in training
ANKHD1	Context	0.288475	Context	0.310284	Context	0.338192	FALSE	TRUE	FALSE	FALSE	FALSE	Not in training	Not in training
RDH16	Context	0.28639	Rare_Context	0.668497	Rare_Context	0.690738	FALSE	FALSE	FALSE	FALSE	FALSE	Not in training	Not in training
ATRAID	Context	0.259398	Rare_Context	0.391857	Rare_Context	0.134365	FALSE	FALSE	FALSE	FALSE	FALSE	Not in training	Not in training
ATP10A	Context	0.49229	Non_essential	0.48316	Rare_Context	0.453584	FALSE	TRUE	FALSE	FALSE	FALSE	Not in training	Not in training
KIF22	Context	0.500464	Context	0.547517	Context	0.499755	FALSE	TRUE	FALSE	FALSE	FALSE	Not in training	Not in training
SETX	Context	0.141665	Context	0.551786	Context	0.15168	FALSE	FALSE	FALSE	FALSE	FALSE	Not in training	Not in training
ACSF2	Context	0.196533	Context	0.245173	Non_essential	0.219165	FALSE	FALSE	FALSE	FALSE	FALSE	Not in training	Not in training
VPS29	Context	0.520001	Context	0.278825	Context	0.536079	FALSE	TRUE	FALSE	FALSE	FALSE	Not in training	Not in training
KRTAP19-6	Context	0.485286	Rare_Context	0.385461			FALSE	TRUE	FALSE	FALSE	FALSE	Not in training	Not in training
PPIL1	Context	0.142824	Essentials	0.624495	Essentials	0.310729	FALSE	TRUE	FALSE	FALSE	FALSE	Not in training	Not in training
TAMM41	Context	0.451058	Essentials	0.68689	Essentials	0.593439	FALSE	TRUE	FALSE	FALSE	TRUE	Not in training	Not in training
KYNU	Context	0.333857	Rare_Context	0.504424	Rare_Context	0.324051	FALSE	TRUE	FALSE	FALSE	FALSE	Not in training	Not in training
RNF41	Context	0.512329	Context	0.5593	Rare_Context	0.19696	FALSE	TRUE	FALSE	FALSE	FALSE	Not in training	Not in training
KLHL22	Context	0.509498	Rare_Context	0.461417	Rare_Context	0.672243	FALSE	TRUE	FALSE	FALSE	FALSE	Not in training	Not in training
VAT1	Context	0.314148	Context	0.319127	Rare_Context	0.223605	FALSE	FALSE	FALSE	FALSE	FALSE	Not in training	Not in training
CFH	Context	0.250484	Non_essential	0.300429	Context	0.0290939	FALSE	TRUE	FALSE	FALSE	FALSE	Not in training	Not in training
GRAMD3	Context	0.30976	Non_essential	0.132032			FALSE	TRUE	FALSE	FALSE	FALSE	Not in training	Not in training
MCEE	Context	0.0665388	Context	0.523558	Rare_Context	0.574506	FALSE	FALSE	FALSE	FALSE	FALSE	Not in training	Not in training
CYC1	Context	0.508372	Essentials	0.512112	Context	0.455373	FALSE	TRUE	FALSE	FALSE	FALSE	Not in training	Not in training
SMAD3	Context	0.192846	Non_essential	0.530574	Rare_Context	0.650984	FALSE	FALSE	FALSE	FALSE	FALSE	Not in training	Not in training
SCRIB	Context	0.238984	Rare_Context	0.573625	Rare_Context	0.661965	FALSE	FALSE	FALSE	FALSE	FALSE	Not in training	Not in training
RANBP9	Context	0.422509	Rare_Context	0.42124	Context	-0.0702219	FALSE	TRUE	FALSE	FALSE	FALSE	Not in training	Not in training
DNPH1	Context	0.287142	Rare_Context	0.0814584	Non_essential	0.45891	FALSE	FALSE	FALSE	FALSE	FALSE	Not in training	Not in training
DLD	Context	0.32618	Context	0.0837045	Context	0.370651	FALSE	TRUE	FALSE	FALSE	FALSE	Not in training	Not in training
RTN3	Context	0.49486	Context	0.146427	Context	0.435691	FALSE	FALSE	FALSE	FALSE	FALSE	Not in training	Not in training
REV3L	Context	0.495911	Essentials	0.259553	Context	0.253063	FALSE	TRUE	TRUE	FALSE	FALSE	Not in training	Not in training
CCL13	Context	0.466433	Rare_Context	0.57956	Rare_Context	0.6768	FALSE	TRUE	FALSE	FALSE	FALSE	Not in training	Not in training
ADAM21	Context	0.386503	Non_essential	0.592618	Context	0.00625363	FALSE	TRUE	FALSE	FALSE	FALSE	Not in training	Not in training
SPTSSA	Context	0.504732	Context	0.358453	Context	0.470483	FALSE	TRUE	FALSE	FALSE	FALSE	Not in training	Not in training
ABCA10	Context	0.452288	Non_essential	0.603335	Non_essential	0.646924	FALSE	TRUE	FALSE	FALSE	FALSE	Not in training	Not in training
ARHGAP24	Context	0.524558	Rare_Context	0.663537	Context	0.216968	FALSE	TRUE	FALSE	FALSE	FALSE	Not in training	Not in training
PSENEN	Context	0.0808095	Context	0.055365	Rare_Context	0.529044	FALSE	TRUE	FALSE	FALSE	FALSE	Not in training	Not in training
SUOX	Context	0.312286	Context	0.570709	Rare_Context	0.64893	FALSE	FALSE	FALSE	FALSE	FALSE	Not in training	Not in training
FLII	Context	0.540112	Context	0.385554	Context	0.554547	FALSE	TRUE	FALSE	FALSE	FALSE	Not in training	Not in training
BCKDHA	Context	0.310133	Rare_Context	0.185376	Rare_Context	0.568936	FALSE	TRUE	FALSE	FALSE	FALSE	Not in training	Not in training
DRAM2	Context	-0.0079307	Context	0.561932	Rare_Context	0.611866	FALSE	TRUE	FALSE	FALSE	FALSE	Not in training	Not in training
RAB43	Context	0.527206	Context	0.410487	Rare_Context	0.520472	FALSE	TRUE	FALSE	FALSE	FALSE	Not in training	Not in training
PANK3	Context	0.148613	Context	0.561875	Context	0.277993	FALSE	FALSE	FALSE	FALSE	FALSE	Not in training	Not in training
HSPB1	Context	0.103467	Non_essential	0.674214	Non_essential	0.0372963	FALSE	FALSE	FALSE	FALSE	FALSE	Not in training	Not in training
MAMSTR	Context	0.107203	Non_essential	0.450947	Rare_Context	0.602129	FALSE	FALSE	FALSE	FALSE	FALSE	Not in training	Not in training
ZNF680	Context	0.45009	Non_essential	0.633452	Context	0.205207	FALSE	FALSE	FALSE	FALSE	FALSE	Not in training	Not in training
SLC22A5	Context	0.0578242	Rare_Context	0.11303	Context	0.200542	FALSE	TRUE	FALSE	FALSE	FALSE	Not in training	Not in training
PLEKHA5	Context	0.474108	Rare_Context	0.672082	Context	0.446919	FALSE	FALSE	FALSE	FALSE	FALSE	Not in training	Not in training
NIPAL2	Context	0.14908	Context	0.574195	Context	0.0360551	FALSE	TRUE	FALSE	FALSE	FALSE	Not in training	Not in training
KIAA1841	Context	0.546205	Non_essential	0.0659907	Rare_Context	0.434443	FALSE	TRUE	FALSE	FALSE	FALSE	Not in training	Not in training
NAALADL1	Context	0.283657	Context	0.494435	Rare_Context	0.421416	FALSE	FALSE	FALSE	FALSE	FALSE	Not in training	Not in training
ZC3H6	Context	-0.0363268	Rare_Context	0.605744	Non_essential	0.461124	FALSE	FALSE	FALSE	FALSE	FALSE	Not in training	Not in training
APOBEC4	Context	0.421452	Non_essential	0.670122	Rare_Context	0.65808	FALSE	TRUE	FALSE	FALSE	FALSE	Not in training	Not in training
FOXL1	Context	0.221866	Rare_Context	0.66015	Non_essential	0.674577	FALSE	TRUE	FALSE	FALSE	FALSE	Not in training	Not in training
CHRM1	Context	0.0359545	Rare_Context	0.288394	Rare_Context	0.392807	FALSE	FALSE	FALSE	FALSE	FALSE	Not in training	Not in training
CCDC130	Context	0.201637	Essentials	0.628655	Essentials	0.370682	FALSE	TRUE	TRUE	TRUE	FALSE	Not in training	Not in training
MTFMT	Context	0.472232	Rare_Context	0.562368	Context	0.547608	FALSE	FALSE	FALSE	FALSE	FALSE	Not in training	Not in training
FAM96A	Context	0.471067	Context	0.524872			FALSE	TRUE	FALSE	FALSE	FALSE	Not in training	Not in training
MAP1A	Context	0.0570916	Non_essential	0.0511473	Non_essential	0.677622	FALSE	TRUE	FALSE	FALSE	FALSE	Not in training	Not in training
PPP3R1	Context	0.307252	Rare_Context	0.291805	Rare_Context	0.102628	FALSE	TRUE	FALSE	FALSE	FALSE	Not in training	Not in training
TMEM126B	Context	0.218413	Non_essential	0.271559	Rare_Context	0.503945	FALSE	TRUE	FALSE	FALSE	FALSE	Not in training	Not in training
MFAP4	Context	0.0313345	Rare_Context	0.517012	Rare_Context	0.608948	FALSE	FALSE	FALSE	FALSE	FALSE	Not in training	Not in training
ANG	Context	0.282174	Context	0.298217	Rare_Context	0.489116	FALSE	TRUE	FALSE	FALSE	FALSE	Not in training	Not in training
APRT	Context	0.468851	Context	0.519214	Context	0.185137	FALSE	TRUE	FALSE	FALSE	FALSE	Not in training	Not in training
ZFYVE9	Context	0.406408	Rare_Context	0.602841	Non_essential	0.354922	FALSE	FALSE	FALSE	FALSE	FALSE	Not in training	Not in training
NDUFS1	Context	0.473624	Context	0.28955	Context	0.478469	FALSE	TRUE	FALSE	FALSE	FALSE	Not in training	Not in training
SP6	Context	0.420115	Rare_Context	0.677969	Non_essential	0.200896	FALSE	FALSE	FALSE	FALSE	FALSE	Not in training	Not in training
METTL5	Context	0.550613	Context	0.40508	Context	0.539457	FALSE	TRUE	FALSE	FALSE	FALSE	Not in training	Not in training
AHSA2	Context	-0.0179253	Context	0.37957			FALSE	FALSE	FALSE	FALSE	FALSE	Not in training	Not in training
PRRC2C	Context	0.521367	Context	0.423954	Context	0.543319	FALSE	TRUE	FALSE	FALSE	FALSE	Not in training	Not in training
SLC12A1	Context	0.333026	Rare_Context	0.325167	Rare_Context	0.18588	FALSE	TRUE	FALSE	FALSE	FALSE	Not in training	Not in training
GPATCH2	Context	0.423278	Context	0.278506	Context	0.435172	FALSE	TRUE	FALSE	FALSE	FALSE	Not in training	Not in training
EIF4E3	Context	0.469093	Rare_Context	0.670893	Rare_Context	0.294785	FALSE	TRUE	FALSE	FALSE	FALSE	Not in training	Not in training
C11orf73	Context	0.478418	Context	-0.0772578			FALSE	TRUE	FALSE	FALSE	FALSE	Not in training	Not in training
B3GNT1	Context	0.531933	Context	0.229905			FALSE	FALSE	FALSE	FALSE	FALSE	Not in training	Not in training
FBXL3	Context	0.0858817	Rare_Context	0.450868	Context	-0.0482199	FALSE	TRUE	FALSE	FALSE	FALSE	Not in training	Not in training
TRERF1	Context	0.24965	Rare_Context	0.39016	Non_essential	0.142818	FALSE	TRUE	FALSE	FALSE	FALSE	Not in training	Not in training
FAM214A	Context	0.101598	Rare_Context	0.50474	Rare_Context	0.662399	FALSE	TRUE	FALSE	FALSE	FALSE	Not in training	Not in training
PRPH	Context	0.344886	Context	0.219324	Rare_Context	0.663947	FALSE	FALSE	FALSE	FALSE	FALSE	Not in training	Not in training
EPS15	Context	0.287689	Rare_Context	0.396349	Rare_Context	0.65515	FALSE	FALSE	FALSE	FALSE	FALSE	Not in training	Not in training
[truncated: 16,110 more rows]
