# Supplementary material for: CEN‐tools: an integrative platform to identify the contexts of essential genes
Source: Mol Syst Biol. 2020 Oct 19;16(10):e9698. doi: 10.15252/msb.20209698 (PMC7569414; doi:10.15252/msb.20209698)
Supplement: Supplementary file 4 — Table EV3 [file MSB-16-e9698-s004.xlsx]

## Sheet: EV_Table_4
Table EV3 Cell lines annotations for all cell lines used in CEN-tools.
Sanger_ID	BROAD	SANGER_NAME	Broad_model_name	sanger_cancer	sanger_cancer_detail	sanger_site	broad_site	broad_cancer	broad_cancer_detail	broad_lineage	broad_lineage_detail	Tissue	Cancer_Type	Cancer.Subtype	IN_SANGER	IN_BROAD	IN_INTEGRATED	MSI_MSS	Growth_properties
SIDM01098	ACH-000149	SK-N-SH	SKNSH	Neuroblastoma	Neuroblastoma	Bone marrow	autonomic_ganglia	Neuroblastoma	Unknown	neuroblastoma	NA	Nervous System	Neuroblastoma	neuroblastoma	YES	NO	YES	MSS	Adherent
SIDM01222	ACH-000884	MDA-MB-435S	MDAMB435S	Melanoma	Amelanotic Melanoma	Unknown	skin	Skin Cancer	Melanoma, amelanotic	melanoma	NA	Skin	Skin Cancer	melanoma	NO	YES	YES	Unknown	Unknown
SIDM00837	ACH-000958	SW48	SW48	Colorectal Carcinoma	Colon Adenocarcinoma	Colon	large_intestine	Colon/Colorectal Cancer	Colon Adenocarcinoma	colorectal_MSI	NA	Colon/Rectum	Colorectal Cancer	colon adenocarcinoma	YES	YES	YES	MSI	Adherent
SIDM00138	ACH-000900	NCI-H23	NCIH23	Lung Adenocarcinoma	Lung Adenocarcinoma	Unknown	lung	Lung Cancer	Non-Small Cell Lung Cancer (NSCLC), Adenocarcinoma	lung_NSC	lung_adenocarcinoma	Lung	Lung Cancer	lung adenocarcinoma	YES	YES	YES	MSS	Adherent
SIDM00455	ACH-000599	PA-TU-8902	PATU8902	Pancreatic Carcinoma	Pancreatic Adenocarcinoma	Unknown	pancreas	Pancreatic Cancer	Ductal Adenocarcinoma, exocrine	NA	NA	Pancreas	Pancreatic Cancer	pancreatic adenocarcinoma	YES	NO	YES	MSS	Adherent
SIDM00666	ACH-000067	Hs-683	HS683	Low Grade Glioma	Oligodendroglioma	Left temporal lobe	central_nervous_system	Brain Cancer	Oligodendroglioma	glioma	oligodendroglioma	Nervous System	Brain Cancer	oligodendroglioma	YES	YES	YES	MSS	Adherent
SIDM00533	ACH-000118	HuP-T3	HUPT3	Pancreatic Carcinoma	Pancreatic Adenocarcinoma	Ascites	pancreas	Pancreatic Cancer	Ductal Adenocarcinoma, exocrine	NA	NA	Pancreas	Pancreatic Cancer	pancreatic adenocarcinoma	YES	YES	YES	MSS	Adherent
SIDM00207	ACH-002230	D-542MG	D542MG	Glioblastoma	Glioblastoma	Unknown	central_nervous_system	Brain Cancer	Glioblastoma	NA	NA	Nervous System	Brain Cancer	glioblastoma	YES	NO	YES	MSS	Unknown
SIDM00083	ACH-000273	SF539	SF539	Glioblastoma	Gliosarcoma	Unknown	central_nervous_system	Brain Cancer	Glioma	glioma	NA	Nervous System	Brain Cancer	glioblastoma	YES	YES	YES	MSS	Unknown
SIDM00687	ACH-000793	KATOIII	KATOIII	Gastric Carcinoma	Signet Ring Cell Gastric Adenocarcinoma	Pleural effusion	stomach	Gastric Cancer	Adenocarcinoma, signet ring cell	gastric_adenocarcinoma	NA	Stomach	Gastric Cancer	gastric adenocarcinoma	YES	NO	YES	MSS	Semi-Adherent
SIDM00728	ACH-000718	NCI-H2291	NCIH2291	Lung Adenocarcinoma	Lung Adenocarcinoma	Lymph node	lung	Lung Cancer	Non-Small Cell Lung Cancer (NSCLC), Adenocarcinoma	lung_NSC	lung_adenocarcinoma	Lung	Lung Cancer	lung adenocarcinoma	NO	YES	YES	MSS	Adherent
SIDM00253	ACH-002284	NB6	NB6	Neuroblastoma	Neuroblastoma	Unknown	central_nervous_system	Neuroblastoma	Unknown	NA	NA	Nervous System	Neuroblastoma	neuroblastoma	YES	NO	YES	MSS	Unknown
SIDM00402	ACH-000473	RT-112	RT112	Bladder Carcinoma	Bladder Carcinoma	Unknown	urinary_tract	Bladder Cancer	Transitional Cell Carcinoma	NA	NA	Bladder	Bladder Cancer	bladder transitional cell carcinoma	NO	YES	YES	MSS	Unknown
SIDM00263	ACH-002106	ES5	ES5	Ewing's Sarcoma	Ewing s Sarcoma	Unknown	bone	Bone Cancer	Ewings Sarcoma	NA	NA	Bone	Sarcoma	ewings sarcoma	YES	NO	YES	MSS	Unknown
SIDM00589	ACH-000778	HSC-3	HSC3	Oral Cavity Carcinoma	Tongue Squamous Cell Carcinoma	Tongue	upper_aerodigestive_tract	Head and Neck Cancer	Squamous Cell Carcinoma	upper_aerodigestive_squamous	NA	Head And Neck	Head And Neck Cancer	tongue squamous cell carcinoma	YES	YES	YES	MSS	Unknown
SIDM00591	ACH-002045	HO-1-u-1	HO1U1	Oral Cavity Carcinoma	Oral Cavity Squamous Cell Carcinoma	Mouth floor	upper_aerodigestive_tract	Head and Neck Cancer	Squamous Cell Carcinoma, oral	upper_aerodigestive_squamous	NA	Head And Neck	Head And Neck Cancer	oral cavity squamous cell carcinoma	YES	NO	YES	MSS	Unknown
SIDM00923	ACH-001336	Ca-Ski	CASKI	Cervical Carcinoma	Human Papilloma Virus-Related Cervical Squamous Cell Carcinoma	Small intestine	cervix	Cervical Cancer	Squmous Cell Carcinoma	NA	NA	Cervix	Cervical Cancer	human papilloma virus-related cervical squamous cell carcinoma	NO	YES	YES	MSS	Adherent
SIDM00578	ACH-000804	NB1	NB1	Neuroblastoma	Neuroblastoma	Cervical lymph node	autonomic_ganglia	Neuroblastoma	Unknown	neuroblastoma	NA	Nervous System	Neuroblastoma	neuroblastoma	NO	YES	YES	MSS	Unknown
SIDM00556	ACH-000227	KP-N-YN	KPNYN	Neuroblastoma	Neuroblastoma	Pararenal lymph node	autonomic_ganglia	Neuroblastoma	Unknown	neuroblastoma	NA	Nervous System	Neuroblastoma	neuroblastoma	YES	NO	YES	MSS	Unknown
SIDM00823	ACH-000253	COLO-201	COLO201	Colorectal Carcinoma	Colon Adenocarcinoma	Ascites	large_intestine	Colon/Colorectal Cancer	Colorectal Adenocarcinoma	NA	NA	Colon/Rectum	Colorectal Cancer	colon adenocarcinoma	NO	YES	YES	Unknown	Semi-Adherent
SIDM00182	ACH-002265	LB771-HNC	LB771HNC	Head and Neck Carcinoma	Head and Neck Squamous Cell Carcinoma	Unknown	upper_aerodigestive_tract	Head and Neck Cancer	Squamous Cell Carcinoma	NA	NA	Head And Neck	Head And Neck Cancer	head and neck squamous cell carcinoma	YES	NO	YES	MSS	Unknown
SIDM00872	ACH-000859	HCC1954	HCC1954	Breast Carcinoma	Ductal Breast Carcinoma	Mammary gland/duct	breast	Breast Cancer	Breast Ductal Carcinoma	HER2Amp	NA	Breast	Breast Cancer	breast ductal carcinoma	YES	NO	YES	MSS	Adherent
SIDM00093	ACH-000013	ONCO-DG-1	ONCODG1	Ovarian Carcinoma	High Grade Ovarian Serous Adenocarcinoma	Ascites	ascites	Ovarian Cancer	Adenocarcinoma, high grade serous	ovary_adenocarcinoma	ovary_high_grade_serous	Ascites	Ovarian Cancer	ovarian adenocarcinoma	NO	YES	YES	Unknown	Unknown
SIDM00867	ACH-000863	DBTRG-05MG	DBTRG05MG	Glioblastoma	Glioblastoma	Brain	central_nervous_system	Brain Cancer	Glioblastoma	glioma	glioblastoma	Nervous System	Brain Cancer	glioblastoma	YES	NO	YES	MSS	Adherent
SIDM00303	ACH-000584	JHOS-4	JHOS4	Ovarian Carcinoma	High Grade Ovarian Serous Adenocarcinoma	Unknown	ovary	Ovarian Cancer	Adenocarcinoma, high grade serous	ovary_adenocarcinoma	ovary_high_grade_serous	Ovary	Ovarian Cancer	ovarian adenocarcinoma	YES	YES	YES	MSS	Adherent
SIDM00789	ACH-000997	HCT-15	HCT15	Colorectal Carcinoma	Colon Adenocarcinoma	Unknown	large_intestine	Colon/Colorectal Cancer	Colon Adenocarcinoma	colorectal_MSI	NA	Colon/Rectum	Colorectal Cancer	colon adenocarcinoma	YES	NO	YES	MSI	Adherent
SIDM00082	ACH-001190	SK-MEL-2	SKMEL2	Melanoma	Melanoma	Skin	skin	Skin Cancer	Melanoma	melanoma	NA	Skin	Skin Cancer	melanoma	YES	YES	YES	MSI	Adherent
SIDM00989	ACH-000802	BFTC-905	BFTC905	Bladder Carcinoma	Bladder Carcinoma	Unknown	urinary_tract	Bladder Cancer	Transitional Cell Carcinoma, papillary	NA	NA	Bladder	Bladder Cancer	bladder transitional cell carcinoma	NO	YES	YES	MSS	Adherent
SIDM01229	ACH-002217	BE2-M17	BE2M17	Neuroblastoma	Neuroblastoma	Bone marrow	central_nervous_system	Neuroblastoma	Unknown	NA	NA	Nervous System	Neuroblastoma	neuroblastoma	YES	NO	YES	MSS	Adherent
SIDM00678	ACH-000724	HT-1376	HT1376	Bladder Carcinoma	Bladder Carcinoma	Urinary Bladder	urinary_tract	Bladder Cancer	Carcinoma	NA	NA	Bladder	Bladder Cancer	bladder carcinoma	NO	YES	YES	MSS	Adherent
SIDM00979	ACH-001239	WM-266-4	WM2664	Melanoma	Melanoma	Unknown	skin	Skin Cancer	Melanoma	melanoma	NA	Skin	Skin Cancer	melanoma	NO	YES	YES	Unknown	Adherent
SIDM00049	ACH-002233	DiFi	DIFI	Colorectal Carcinoma	Colorectal Carcinoma	Ascites	large_intestine	Colon/Colorectal Cancer	Colorectal Carcinoma	NA	NA	Colon/Rectum	Colorectal Cancer	colon adenocarcinoma	YES	NO	YES	MSS	Unknown
SIDM00401	ACH-000614	RVH-421	RVH421	Melanoma	Melanoma	Intracranial	skin	Skin Cancer	Melanoma	melanoma	NA	Skin	Skin Cancer	melanoma	NO	YES	YES	MSS	Adherent
SIDM00588	ACH-000546	HSC-4	HSC4	Oral Cavity Carcinoma	Tongue Squamous Cell Carcinoma	Tongue	upper_aerodigestive_tract	Head and Neck Cancer	Squamous Cell Carcinoma	upper_aerodigestive_squamous	NA	Head And Neck	Head And Neck Cancer	tongue squamous cell carcinoma	YES	NO	YES	MSS	Adherent
SIDM00394	ACH-001650	SISO	SISO	Cervical Carcinoma	Cervical Adenocarcinoma	Unknown	cervix	Cervical Cancer	Cervical Adenocarcinoma	NA	NA	Cervix	Cervical Cancer	cervical adenocarcinoma	NO	NO	NO	Unknown	Unknown
SIDM00084	ACH-000376	SF295	SF295	Glioblastoma	Glioblastoma	Unknown	central_nervous_system	Brain Cancer	Glioblastoma	glioma	glioblastoma	Nervous System	Brain Cancer	glioblastoma	YES	YES	YES	MSS	Unknown
SIDM00222	ACH-000319	MPP-89	MPP89	Mesothelioma	Pleural Epithelioid Mesothelioma	Unknown	pleura	Lung Cancer	Mesothelioma	NA	NA	Pleura	Lung Cancer	mesothelioma	NO	YES	YES	MSS	Adherent
SIDM01140	ACH-001374	PA-1	PA1	Ovarian Carcinoma	Ovarian Carcinoma	Ascites	ovary	Ovarian Cancer	Teratocarcinoma	ovary_non_epithelial	ovary_mixed_germ_cell	Ovary	Ovarian Cancer	ovarian carcinoma	NO	NO	NO	Unknown	Unknown
SIDM00575	ACH-000200	NMC-G1	NMCG1	Low Grade Glioma	Astrocytoma	Unknown	central_nervous_system	Brain Cancer	Glioblastoma	glioma	glioblastoma	Nervous System	Brain Cancer	glioblastoma	YES	NO	YES	MSS	Unknown
SIDM00483	ACH-001654	SK-GT-4	SKGT4	Esophageal Adenocarcinoma	Esophageal Adenocarcinoma	Esophagus	oesophagus	Esophageal Cancer	Adenocarcinoma	esophagus_adenocarcinoma	NA	Esophagus	Esophageal Cancer	esophageal adenocarcinoma	YES	YES	YES	MSS	Adherent
SIDM00235	ACH-000189	RCC10RGB	RCC10RGB	Kidney Carcinoma	Renal Cell Carcinoma	Unknown	kidney	Kidney Cancer	Renal Cell Carcinoma	NA	NA	Kidney	Kidney Cancer	renal cell carcinoma	NO	NO	NO	Unknown	Unknown
SIDM01070	ACH-000840	HCC-366	HCC366	Other Solid Carcinomas	Adenosquamous Lung Carcinoma	Unknown	lung	Lung Cancer	Non-Small Cell Lung Cancer (NSCLC), Adenosquamous Carcinoma	lung_NSC	lung_mixed	Lung	Lung Cancer	adenosquamous lung carcinoma	NO	YES	YES	MSS	Adherent
SIDM00411	ACH-000332	YAPC	YAPC	Pancreatic Carcinoma	Pancreatic Carcinoma	Ascites	ascites	Pancreatic Cancer	Ductal Adenocarcinoma, exocrine	NA	NA	Ascites	Pancreatic Cancer	pancreatic adenocarcinoma	NO	YES	YES	MSS	Adherent
SIDM01027	ACH-000865	KYSE-450	KYSE450	Esophageal Squamous Cell Carcinoma	Esophageal Squamous Cell Carcinoma	Middle intrathoracic oesophagus	oesophagus	Esophageal Cancer	Squamous Cell Carcinoma	esophagus_squamous	NA	Esophagus	Esophageal Cancer	esophageal squamous cell carcinoma	YES	YES	YES	MSS	Adherent
SIDM00072	ACH-000206	C8166	C8166	Non-Cancerous	Non Cancerous	Blood	haematopoietic_and_lymphoid_tissue	Lymphoma	ATL	T-cell_lymphoma_other	NA	Haematopoietic And Lymphoid	Non Cancer	non cancer	NO	YES	YES	Unknown	Unknown
SIDM01151	ACH-000483	SNU-182	SNU182	Hepatocellular Carcinoma	Hepatocellular Carcinoma	Liver	liver	Liver Cancer	Hepatocellular Carcinoma	NA	NA	Liver	Liver Cancer	hepatocellular carcinoma	NO	YES	YES	MSS	Adherent
SIDM00487	ACH-000963	CCK-81	CCK81	Colorectal Carcinoma	Colon Adenocarcinoma	Unknown	large_intestine	Colon/Colorectal Cancer	Colon Adenocarcinoma	colorectal_MSI	NA	Colon/Rectum	Colorectal Cancer	colon adenocarcinoma	NO	NO	NO	Unknown	Unknown
SIDM00722	ACH-000092	NCI-H2452	NCIH2452	Mesothelioma	Pleural Biphasic Mesothelioma	Unknown	pleura	Lung Cancer	Mesothelioma	NA	NA	Pleura	Lung Cancer	mesothelioma	NO	YES	YES	MSS	Adherent
SIDM00628	ACH-000849	MDA-MB-468	MDAMB468	Breast Carcinoma	Breast Adenocarcinoma	Pleural effusion	breast	Breast Cancer	Carcinoma	TNBC	NA	Breast	Breast Cancer	breast adenocarcinoma	YES	YES	YES	MSS	Adherent
SIDM00509	ACH-000187	COR-L311	CORL311	Small Cell Lung Carcinoma	Small Cell Lung Carcinoma	Unknown	lung	Lung Cancer	Small Cell Lung Cancer (SCLC)	lung_small	NA	Lung	Lung Cancer	small cell lung carcinoma	NO	NO	NO	Unknown	Unknown
SIDM00598	ACH-000843	HARA	HARA	Squamous Cell Lung Carcinoma	Squamous Cell Lung Carcinoma	Unknown	pleura	Lung Cancer	Non-Small Cell Lung Cancer (NSCLC), Squamous Cell Carcinoma	lung_NSC	lung_squamous	Pleura	Lung Cancer	squamous cell lung carcinoma	YES	YES	YES	MSS	Unknown
SIDM00205	ACH-002110	EW-1	EW1	Ewing's Sarcoma	Ewing s Sarcoma	Unknown	bone	Bone Cancer	Ewings Sarcoma	NA	NA	Bone	Sarcoma	ewings sarcoma	NO	NO	NO	Unknown	Unknown
SIDM01056	ACH-000330	EFM-19	EFM19	Breast Carcinoma	Ductal Breast Carcinoma	Pleural Effusion	breast	Breast Cancer	Breast Ductal Carcinoma	ERpos	NA	Breast	Breast Cancer	breast ductal carcinoma	NO	YES	YES	MSS	Adherent
SIDM00150	ACH-000969	KM12	KM12	Colorectal Carcinoma	Colon Carcinoma	Unknown	large_intestine	Colon/Colorectal Cancer	Colon Adenocarcinoma	colorectal_MSI	NA	Colon/Rectum	Colorectal Cancer	colon adenocarcinoma	YES	YES	YES	MSI	Unknown
SIDM00539	ACH-001496	ESO26	ESO26	Esophageal Adenocarcinoma	Esophageal Adenocarcinoma	Esophagus	oesophagus	Esophageal Cancer	Adenocarcinoma	esophagus_adenocarcinoma	NA	Esophagus	Esophageal Cancer	esophageal adenocarcinoma	YES	YES	YES	MSS	Suspension
SIDM00660	ACH-000985	LS-411N	LS411N	Colorectal Carcinoma	Cecum Adenocarcinoma	Cecum	large_intestine	Colon/Colorectal Cancer	Colon Carcinoma	colorectal_MSI	NA	Colon/Rectum	Colorectal Cancer	cecum adenocarcinoma	YES	NO	YES	MSI	Adherent
SIDM01097	ACH-001193	SK-PN-DW	SKPNDW	Other Solid Carcinomas	Neuroectodermal Tumor	Retroperitoneal embroyonal tumour	bone	Bone Cancer	Ewings Sarcoma	Ewing_sarcoma	NA	Bone	Sarcoma	ewings sarcoma	YES	NO	YES	MSS	Adherent
SIDM00032	ACH-000839	SCaBER	SCABER	Bladder Carcinoma	Bladder Carcinoma	Urinary Bladder	urinary_tract	Bladder Cancer	Squamous Cell Carcinoma	NA	NA	Bladder	Bladder Cancer	bladder squamous cell carcinoma	NO	YES	YES	MSS	Adherent
SIDM01113	ACH-000939	SK-UT-1	SKUT1	Other Solid Carcinomas	Uterine Corpus Leiomyosarcoma	Uterus	soft_tissue	Sarcoma	Leiomyosarcoma	leiomyosarcoma	NA	Soft Tissue	Sarcoma	leiomyosarcoma	NO	YES	YES	MSI	Adherent
SIDM00087	ACH-000817	RPMI-8226	RPMI8226	Plasma Cell Myeloma	Plasma Cell Myeloma	Peripheral blood	haematopoietic_and_lymphoid_tissue	Myeloma	Multiple Myeloma, plasmacytoma	NA	NA	Haematopoietic And Lymphoid	Myeloma	multiple myeloma	YES	YES	YES	MSS	Suspension
SIDM00929	ACH-000516	CAL-78	CAL78	Chondrosarcoma	Chondrosarcoma	Thigh muscle	bone	Bone Cancer	Chondrosarcoma	chondrosarcoma	NA	Bone	Sarcoma	chondrosarcoma	NO	YES	YES	MSS	Adherent
SIDM00248	ACH-000758	MKN74	MKN74	Gastric Carcinoma	Gastric Tubular Adenocarcinoma	Liver	stomach	Gastric Cancer	Stomach Adenocarcinoma	gastric_adenocarcinoma	NA	Stomach	Gastric Cancer	gastric adenocarcinoma	NO	YES	YES	Unknown	Adherent
SIDM00446	ACH-000113	OCI-AML2	OCIAML2	Acute Myeloid Leukemia	Adult Acute Myeloid Leukemia	Peripheral blood	haematopoietic_and_lymphoid_tissue	Leukemia	Acute Myelogenous Leukemia (AML), M4 (Myelomonocytic)	AML	NA	Haematopoietic And Lymphoid	Leukemia	acute myeloid leukemia	YES	YES	YES	MSS	Suspension
SIDM00799	ACH-000558	A172	A172	Glioblastoma	Glioblastoma	Brain	central_nervous_system	Brain Cancer	Glioblastoma	glioma	glioblastoma	Nervous System	Brain Cancer	glioblastoma	YES	NO	YES	MSS	Adherent
SIDM01042	ACH-001065	EVSA-T	EVSAT	Breast Carcinoma	Breast Carcinoma	Ascites	breast	Breast Cancer	Carcinoma	ERneg	NA	Breast	Breast Cancer	breast carcinoma	YES	NO	YES	MSS	Adherent
SIDM00567	ACH-000776	ONS-76	ONS76	Other Solid Carcinomas	Medulloblastoma	Unknown	central_nervous_system	Brain Cancer	Medulloblastoma	medulloblastoma	non-MYC	Nervous System	Brain Cancer	medullablastoma	NO	YES	YES	MSS	Adherent
SIDM00778	ACH-000403	NCI-H747	NCIH747	Colorectal Carcinoma	Cecum Adenocarcinoma	Common duct node	large_intestine	Colon/Colorectal Cancer	Colon Adenocarcinoma	NA	NA	Colon/Rectum	Colorectal Cancer	cecum adenocarcinoma	NO	YES	YES	MSS	Semi-Adherent
SIDM00237	ACH-000030	PC-14	PC14	Lung Adenocarcinoma	Lung Adenocarcinoma	Unknown	lung	Lung Cancer	Non-Small Cell Lung Cancer (NSCLC), Adenocarcinoma	lung_NSC	lung_adenocarcinoma	Lung	Lung Cancer	lung adenocarcinoma	YES	YES	YES	MSS	Adherent
SIDM01041	ACH-001500	FLO-1	FLO1	Esophageal Adenocarcinoma	Esophageal Adenocarcinoma	Unknown	oesophagus	Esophageal Cancer	Adenocarcinoma	esophagus_adenocarcinoma	NA	Esophagus	Esophageal Cancer	esophageal adenocarcinoma	YES	YES	YES	MSS	Adherent
SIDM01087	ACH-000348	RPMI-7951	RPMI7951	Melanoma	Melanoma	Lymph node	skin	Skin Cancer	Melanoma	melanoma	NA	Skin	Skin Cancer	melanoma	NO	YES	YES	MSS	Adherent
SIDM00797	ACH-000788	A2058	A2058	Melanoma	Amelanotic Melanoma	Lymph node	skin	Skin Cancer	Melanoma	melanoma	NA	Skin	Skin Cancer	melanoma	YES	YES	YES	MSS	Adherent
SIDM00382	ACH-000609	SF126	SF126	Glioblastoma	Glioblastoma	Unknown	central_nervous_system	Brain Cancer	Astrocytoma	glioma	astrocytoma	Nervous System	Brain Cancer	astrocytoma	YES	NO	YES	MSS	Unknown
SIDM00142	ACH-000864	COLO-684	COLO684	Endometrial Carcinoma	Endometrial Adenocarcinoma	Unknown	endometrium	Endometrial/Uterine Cancer	Endometrial Adenocarcinoma	uterus_endometrium	NA	Endometrium	Endometrial Cancer	endometrial adenocarcinoma	YES	NO	YES	MSI	Suspension
SIDM00804	ACH-001001	143B	143B	Osteosarcoma	Osteosarcoma	Unknown	bone	Bone Cancer	Osteosarcoma	osteosarcoma	NA	Bone	Bone Cancer	osteosarcoma	NO	YES	YES	Unknown	Adherent
SIDM00137	ACH-000337	NCI-H3122	NCIH3122	Lung Adenocarcinoma	Lung Adenocarcinoma	Unknown	lung	Lung Cancer	Non-Small Cell Lung Cancer (NSCLC), Adenocarcinoma	lung_NSC	lung_adenocarcinoma	Lung	Lung Cancer	lung adenocarcinoma	YES	YES	YES	MSS	Unknown
SIDM01081	ACH-000238	SCC-4	SCC4	Oral Cavity Carcinoma	Tongue Squamous Cell Carcinoma	Tongue	upper_aerodigestive_tract	Head and Neck Cancer	Squamous Cell Carcinoma, oral	upper_aerodigestive_squamous	NA	Head And Neck	Head And Neck Cancer	tongue squamous cell carcinoma	YES	YES	YES	MSS	Adherent
SIDM00353	ACH-000505	RKN	RKN	Other Solid Carcinomas	Ovarian Leiomyosarcoma	Ovary	soft_tissue	Sarcoma	Leiomyosarcoma	leiomyosarcoma	NA	Soft Tissue	Sarcoma	leiomyosarcoma	YES	YES	YES	MSS	Unknown
SIDM00956	ACH-000717	COLO-680N	COLO680N	Esophageal Squamous Cell Carcinoma	Esophageal Squamous Cell Carcinoma	Oesophagus	oesophagus	Esophageal Cancer	Squamous Cell Carcinoma	esophagus_squamous	NA	Esophagus	Esophageal Cancer	esophageal squamous cell carcinoma	YES	NO	YES	MSS	Adherent
SIDM00090	ACH-000696	OVCAR-8	OVCAR8	Ovarian Carcinoma	High Grade Ovarian Serous Adenocarcinoma	Unknown	ovary	Ovarian Cancer	Adenocarcinoma, high grade serous	ovary_adenocarcinoma	ovary_high_grade_serous	Ovary	Ovarian Cancer	ovarian adenocarcinoma	YES	YES	YES	MSS	Unknown
SIDM00606	ACH-000858	KNS-62	KNS62	Squamous Cell Lung Carcinoma	Squamous Cell Lung Carcinoma	Brain	central_nervous_system	Lung Cancer	Non-Small Cell Lung Cancer (NSCLC), Squamous Cell Carcinoma	lung_NSC	lung_squamous	Lung	Lung Cancer	squamous cell lung carcinoma	YES	YES	YES	MSS	Adherent
SIDM00847	ACH-000169	RD	RD	Rhabdomyosarcoma	Embryonal Rhabdomyosarcoma	Muscle	soft_tissue	Sarcoma	Rhabdomyosarcoma, embryonal	NA	NA	Soft Tissue	Sarcoma	rhabdomyosarcoma	NO	YES	YES	MSS	Adherent
SIDM01106	ACH-000822	SK-MEL-24	SKMEL24	Melanoma	Melanoma	Lymph node	skin	Skin Cancer	Melanoma	melanoma	NA	Skin	Skin Cancer	melanoma	NO	YES	YES	MSS	Adherent
SIDM00607	ACH-000622	KNS-42	KNS42	Glioblastoma	Glioblastoma	Unknown	central_nervous_system	Brain Cancer	Glioblastoma	glioma	glioblastoma	Nervous System	Brain Cancer	glioblastoma	YES	YES	YES	MSS	Unknown
SIDM00264	ACH-002105	ES4	ES4	Ewing's Sarcoma	Ewing s Sarcoma	Unknown	bone	Bone Cancer	Ewings Sarcoma	NA	NA	Bone	Sarcoma	ewings sarcoma	YES	NO	YES	MSS	Unknown
SIDM00738	ACH-000282	NCI-H1755	NCIH1755	Lung Adenocarcinoma	Lung Adenocarcinoma	Liver	lung	Lung Cancer	Non-Small Cell Lung Cancer (NSCLC), Adenocarcinoma	lung_NSC	lung_adenocarcinoma	Lung	Lung Cancer	lung adenocarcinoma	YES	NO	YES	MSS	Semi-Adherent
SIDM01033	ACH-000486	KU-19-19	KU1919	Bladder Carcinoma	Bladder Carcinoma	Unknown	urinary_tract	Bladder Cancer	Transitional Cell Carcinoma	NA	NA	Bladder	Bladder Cancer	bladder transitional cell carcinoma	NO	YES	YES	MSS	Adherent
SIDM00312	ACH-000183	L-363	L363	Plasma Cell Myeloma	Plasma Cell Myeloma	Peripheral blood	haematopoietic_and_lymphoid_tissue	Leukemia	Plasma Cell	NA	NA	Haematopoietic And Lymphoid	Myeloma	multiple myeloma	YES	YES	YES	MSS	Suspension
SIDM00044	ACH-002295	PCI-30	PCI30	Head and Neck Carcinoma	Head and Neck Squamous Cell Carcinoma	Unknown	upper_aerodigestive_tract	Head and Neck Cancer	Squamous Cell Carcinoma	NA	NA	Head And Neck	Head And Neck Cancer	head and neck squamous cell carcinoma	YES	NO	YES	MSS	Unknown
SIDM00554	ACH-000524	KURAMOCHI	KURAMOCHI	Ovarian Carcinoma	High Grade Ovarian Serous Adenocarcinoma	Ascites	ascites	Ovarian Cancer	Adenocarcinoma, high grade serous	ovary_adenocarcinoma	ovary_high_grade_serous	Ascites	Ovarian Cancer	ovarian adenocarcinoma	YES	YES	YES	MSS	Unknown
SIDM00866	ACH-000374	HCC1143	HCC1143	Breast Carcinoma	Ductal Breast Carcinoma	Mammary gland/duct	breast	Breast Cancer	Breast Ductal Carcinoma	TNBC	NA	Breast	Breast Cancer	breast ductal carcinoma	YES	YES	YES	MSS	Adherent
SIDM00904	ACH-000739	Hep-G2	HEPG2	Hepatocellular Carcinoma	Hepatoblastoma	Unknown	liver	Liver Cancer	Hepatocellular Carcinoma	NA	NA	Liver	Liver Cancer	hepatoblastoma	NO	NO	NO	Unknown	Unknown
SIDM00787	ACH-001061	DLD-1	DLD1	Colorectal Carcinoma	Colon Adenocarcinoma	Unknown	large_intestine	Colon/Colorectal Cancer	Colon Adenocarcinoma	NA	NA	Colon/Rectum	Colorectal Cancer	colon adenocarcinoma	NO	NO	NO	Unknown	Unknown
SIDM00115	ACH-002298	PCI-6A	PCI6A	Head and Neck Carcinoma	Head and Neck Squamous Cell Carcinoma	Unknown	upper_aerodigestive_tract	Head and Neck Cancer	Squamous Cell Carcinoma	NA	NA	Head And Neck	Head And Neck Cancer	head and neck squamous cell carcinoma	YES	NO	YES	MSS	Unknown
SIDM00250	ACH-000917	TE-4	TE4	Esophageal Squamous Cell Carcinoma	Esophageal Squamous Cell Carcinoma	Lymph Node	oesophagus	Esophageal Cancer	Squamous Cell Carcinoma	esophagus_squamous	NA	Esophagus	Esophageal Cancer	esophageal squamous cell carcinoma	YES	YES	YES	MSS	Adherent
SIDM00405	ACH-000365	SU-DHL-4	SUDHL4	B-Cell Non-Hodgkin's Lymphoma	Diffuse Large B-Cell Lymphoma	Pleural effusion	haematopoietic_and_lymphoid_tissue	Lymphoma	Diffuse Large B-cell Lymphoma (DLBCL)	DLBCL	NA	Haematopoietic And Lymphoid	Lymphoma	non-hodgkins lymphoma	NO	YES	YES	MSS	Suspension
SIDM00437	ACH-000362	MOLM-13	MOLM13	Acute Myeloid Leukemia	Adult Acute Myeloid Leukemia	Peripheral blood	haematopoietic_and_lymphoid_tissue	Leukemia	Acute Myelogenous Leukemia (AML)	AML	NA	Haematopoietic And Lymphoid	Leukemia	acute myeloid leukemia	NO	YES	YES	MSS	Suspension
SIDM00586	ACH-000475	huH-1	HUH1	Hepatocellular Carcinoma	Hepatocellular Carcinoma	Unknown	liver	Liver Cancer	Hepatocellular Carcinoma, HBs-antigen carrier	NA	NA	Liver	Liver Cancer	hepatocellular carcinoma	NO	YES	YES	MSS	Unknown
SIDM00925	ACH-000638	NCI-H441	NCIH441	Lung Adenocarcinoma	Papillary Lung Adenocarcinoma	Pericardial fluid	lung	Lung Cancer	Non-Small Cell Lung Cancer (NSCLC), Adenocarcinoma	lung_NSC	lung_adenocarcinoma	Lung	Lung Cancer	papillary lung adenocarcinoma	NO	NO	NO	Unknown	Unknown
SIDM00151	ACH-000966	IGROV-1	IGROV1	Ovarian Carcinoma	Ovarian Endometrioid Adenocarcinoma	Unknown	ovary	Ovarian Cancer	Adenocarcinoma, endometrioid	ovary_adenocarcinoma	ovary_endometrioid	Ovary	Ovarian Cancer	ovarian endometrioid adenocarcinoma	YES	NO	YES	MSI	Unknown
SIDM00758	ACH-001137	NCI-H1993	NCIH1993	Lung Adenocarcinoma	Lung Adenocarcinoma	Lymph node	lung	Lung Cancer	Non-Small Cell Lung Cancer (NSCLC), Adenocarcinoma	lung_NSC	lung_adenocarcinoma	Lung	Lung Cancer	lung adenocarcinoma	YES	NO	YES	MSS	Adherent
SIDM01188	ACH-000114	SU8686	SU8686	Pancreatic Carcinoma	Pancreatic Adenocarcinoma	Liver	pancreas	Pancreatic Cancer	Ductal Adenocarcinoma, exocrine	NA	NA	Pancreas	Pancreatic Cancer	pancreatic adenocarcinoma	YES	NO	YES	MSS	Adherent
SIDM01139	ACH-000042	PANC-02-03	PANC0203	Pancreatic Carcinoma	Pancreatic Adenocarcinoma	Pancreas	pancreas	Pancreatic Cancer	Ductal Adenocarcinoma, exocrine	NA	NA	Pancreas	Pancreatic Cancer	pancreatic adenocarcinoma	YES	YES	YES	MSS	Adherent
SIDM00613	ACH-000231	KALS-1	KALS1	Glioblastoma	Glioblastoma	Unknown	central_nervous_system	Brain Cancer	Glioblastoma	glioma	glioblastoma	Nervous System	Brain Cancer	glioblastoma	NO	YES	YES	MSS	Unknown
SIDM00133	ACH-000861	HOP-62	HOP62	Lung Adenocarcinoma	Lung Adenocarcinoma	Unknown	lung	Lung Cancer	Non-Small Cell Lung Cancer (NSCLC), Adenocarcinoma	lung_NSC	lung_adenocarcinoma	Lung	Lung Cancer	lung adenocarcinoma	YES	YES	YES	MSS	Unknown
SIDM00105	ACH-000001	OVCAR-3	NIHOVCAR3	Ovarian Carcinoma	High Grade Ovarian Serous Adenocarcinoma	Ascites	ovary	Ovarian Cancer	Adenocarcinoma, high grade serous	ovary_adenocarcinoma	ovary_high_grade_serous	Ovary	Ovarian Cancer	ovarian adenocarcinoma	YES	NO	YES	MSS	Adherent
SIDM00884	ACH-000699	HCC1395	HCC1395	Breast Carcinoma	Ductal Breast Carcinoma	Mammary gland/duct	breast	Breast Cancer	Breast Ductal Carcinoma	TNBC	NA	Breast	Breast Cancer	breast ductal carcinoma	YES	YES	YES	MSS	Adherent
SIDM01032	ACH-000823	KYSE-140	KYSE140	Esophageal Squamous Cell Carcinoma	Esophageal Squamous Cell Carcinoma	Middle intrathoracic oesophagus	oesophagus	Esophageal Cancer	Squamous Cell Carcinoma	esophagus_squamous	NA	Esophagus	Esophageal Cancer	esophageal squamous cell carcinoma	YES	YES	YES	MSS	Adherent
SIDM00577	ACH-001603	NH-12	NH12	Neuroblastoma	Neuroblastoma	Adrenal Tissue	autonomic_ganglia	Neuroblastoma	Unknown	neuroblastoma	NA	Nervous System	Neuroblastoma	neuroblastoma	YES	NO	YES	MSS	Unknown
SIDM01145	ACH-000581	SNU-16	SNU16	Gastric Carcinoma	Gastric Carcinoma	Ascites	stomach	Gastric Cancer	Carcinoma	NA	NA	Stomach	Gastric Cancer	gastric carcinoma	YES	NO	YES	MSS	Suspension
SIDM00305	ACH-000132	JHOS-2	JHOS2	Ovarian Carcinoma	High Grade Ovarian Serous Adenocarcinoma	Unknown	ovary	Ovarian Cancer	Adenocarcinoma, high grade serous	ovary_adenocarcinoma	ovary_high_grade_serous	Ovary	Ovarian Cancer	ovarian adenocarcinoma	YES	YES	YES	MSS	Adherent
SIDM00383	ACH-002198	SCH	SCH	Gastric Carcinoma	Gastric Choriocarcinoma	Stomach	stomach	Gastric Cancer	Choriocarcinoma	NA	NA	Stomach	Gastric Cancer	gastric choriocarcinoma	YES	NO	YES	MSS	Unknown
SIDM00074	ACH-000402	BL-70	BL70	Burkitt's Lymphoma	Burkitt s Lymphoma	Unknown	haematopoietic_and_lymphoid_tissue	Lymphoma	B-cell, Non-Hodgkins, Burkitts	Burkitt_lymphoma	NA	Haematopoietic And Lymphoid	Lymphoma	non-hodgkins lymphoma	NO	YES	YES	Unknown	Unknown
SIDM01101	ACH-000260	SK-N-AS	SKNAS	Neuroblastoma	Neuroblastoma	Bone marrow	autonomic_ganglia	Neuroblastoma	Unknown	neuroblastoma	NA	Nervous System	Neuroblastoma	neuroblastoma	YES	YES	YES	MSS	Adherent
SIDM00782	ACH-000381	T84	T84	Colorectal Carcinoma	Colon Adenocarcinoma	Lung	large_intestine	Colon/Colorectal Cancer	Colon Adenocarcinoma	NA	NA	Colon/Rectum	Colorectal Cancer	colon adenocarcinoma	YES	NO	NO	MSS	Adherent
SIDM00225	ACH-002143	IST-MEL1	ISTMEL1	Melanoma	Melanoma	Unknown	skin	Skin Cancer	Melanoma	NA	NA	Skin	Skin Cancer	melanoma	YES	NO	YES	MSS	Adherent
SIDM00973	ACH-000827	WM793B	WM793	Melanoma	Melanoma	Unknown	skin	Skin Cancer	Melanoma	melanoma	NA	Skin	Skin Cancer	melanoma	NO	YES	YES	MSS	Adherent
SIDM00903	ACH-000681	A549	A549	Lung Adenocarcinoma	Lung Adenocarcinoma	Unknown	lung	Lung Cancer	Non-Small Cell Lung Cancer (NSCLC), Adenocarcinoma	lung_NSC	lung_adenocarcinoma	Lung	Lung Cancer	lung adenocarcinoma	YES	YES	YES	MSS	Adherent
SIDM00720	ACH-000648	NCI-H28	NCIH28	Mesothelioma	Pleural Sarcomatoid Mesothelioma	Pleural effusion	pleura	Lung Cancer	Mesothelioma	NA	NA	Pleura	Lung Cancer	mesothelioma	NO	YES	YES	MSS	Adherent
SIDM01147	ACH-000427	NCI-N87	NCIN87	Gastric Carcinoma	Gastric Tubular Adenocarcinoma	Liver	liver	Gastric Cancer	Adenocarcinoma, tubular	gastric_adenocarcinoma	NA	Liver	Gastric Cancer	gastric adenocarcinoma	YES	YES	YES	MSS	Adherent
SIDM00501	ACH-001332	BICR78	BICR78	Oral Cavity Carcinoma	Oral Cavity Squamous Cell Carcinoma	Oral Aveolus	upper_aerodigestive_tract	Head and Neck Cancer	Squamous Cell Carcinoma, oral	upper_aerodigestive_squamous	NA	Head And Neck	Head And Neck Cancer	oral cavity squamous cell carcinoma	YES	NO	YES	MSS	Adherent
SIDM00462	ACH-000336	OCI-AML3	OCIAML3	Acute Myeloid Leukemia	Adult Acute Myeloid Leukemia	Peripheral blood	haematopoietic_and_lymphoid_tissue	Leukemia	Acute Myelogenous Leukemia (AML), M4 (Myelomonocytic)	AML	NA	Haematopoietic And Lymphoid	Leukemia	acute myeloid leukemia	YES	NO	YES	MSS	Suspension
SIDM00495	ACH-000697	A3-KAW	A3KAW	B-Cell Non-Hodgkin's Lymphoma	Diffuse Large B-Cell Lymphoma	Ascites	haematopoietic_and_lymphoid_tissue	Lymphoma	Diffuse Large B-cell Lymphoma (DLBCL)	DLBCL	NA	Haematopoietic And Lymphoid	Lymphoma	non-hodgkins lymphoma	NO	NO	NO	Unknown	Unknown
SIDM00147	ACH-000028	KPL-1	KPL1	Breast Carcinoma	Invasive Ductal Carcinoma not Otherwise Specified	Pleural Effusion	breast	Breast Cancer	Carcinoma	ERpos	NA	Breast	Breast Cancer	breast ductal carcinoma	NO	YES	YES	Unknown	Unknown
SIDM00755	ACH-000888	NCI-H1793	NCIH1793	Lung Adenocarcinoma	Lung Adenocarcinoma	Unknown	lung	Lung Cancer	Non-Small Cell Lung Cancer (NSCLC), Adenocarcinoma	lung_NSC	lung_adenocarcinoma	Lung	Lung Cancer	lung adenocarcinoma	NO	YES	YES	MSS	Adherent
SIDM00389	ACH-000271	SU-DHL-10	SUDHL10	B-Cell Non-Hodgkin's Lymphoma	Diffuse Large B-Cell Lymphoma	Pleural effusion	haematopoietic_and_lymphoid_tissue	Lymphoma	Diffuse Large B-cell Lymphoma (DLBCL)	DLBCL	NA	Haematopoietic And Lymphoid	Lymphoma	non-hodgkins lymphoma	YES	NO	YES	MSS	Suspension
SIDM01170	ACH-000048	TOV-112D	TOV112D	Ovarian Carcinoma	Ovarian Endometrioid Adenocarcinoma	Ovary	ovary	Ovarian Cancer	Adenocarcinoma, endometrioid	ovary_adenocarcinoma	ovary_endometrioid	Ovary	Ovarian Cancer	ovarian endometrioid adenocarcinoma	YES	NO	YES	MSS	Adherent
SIDM00457	ACH-000024	OPM-2	OPM2	Plasma Cell Myeloma	Plasma Cell Myeloma	Peripheral blood	haematopoietic_and_lymphoid_tissue	Myeloma	Multiple Myeloma	NA	NA	Haematopoietic And Lymphoid	Myeloma	multiple myeloma	YES	NO	YES	MSS	Suspension
SIDM01001	ACH-000258	DU-4475	DU4475	Breast Carcinoma	Breast Carcinoma	Unknown	breast	Breast Cancer	Carcinoma	TNBC	NA	Breast	Breast Cancer	breast carcinoma	NO	YES	YES	MSS	Suspension
SIDM00681	ACH-000252	LS-1034	LS1034	Colorectal Carcinoma	Cecum Adenocarcinoma	Cecum	large_intestine	Colon/Colorectal Cancer	Colon Carcinoma	NA	NA	Colon/Rectum	Colorectal Cancer	cecum adenocarcinoma	YES	NO	YES	MSS	Adherent
SIDM00460	ACH-000124	OCI-LY-19	OCILY19	B-Cell Non-Hodgkin's Lymphoma	Diffuse Large B-Cell Lymphoma	Bone marrow	haematopoietic_and_lymphoid_tissue	Lymphoma	Diffuse Large B-cell Lymphoma (DLBCL)	DLBCL	NA	Haematopoietic And Lymphoid	Lymphoma	non-hodgkins lymphoma	YES	NO	YES	MSS	Suspension
SIDM00745	ACH-000035	NCI-H1650	NCIH1650	Lung Adenocarcinoma	Bronchiolo-Alveolar Lung Carcinoma	Pleural effusion	lung	Lung Cancer	Non-Small Cell Lung Cancer (NSCLC), Bronchoalveolar Carcinoma	lung_NSC	lung_adenocarcinoma	Lung	Lung Cancer	bronchiolo alveolar lung carcinoma	YES	YES	YES	MSS	Adherent
SIDM00313	ACH-000702	L-1236	L1236	Hodgkin's Lymphoma	Hodgkin s Lymphoma	Peripheral blood	haematopoietic_and_lymphoid_tissue	Lymphoma	B-cell, Hodgkins	Hodgkin_lymphoma	NA	Haematopoietic And Lymphoid	Lymphoma	hodgkins lymphoma	NO	NO	NO	Unknown	Unknown
SIDM01039	ACH-001529	JAR	JAR	Other Solid Carcinomas	Gestational Choriocarcinoma	Placenta	Placenta	Endometrial/Uterine Cancer	Choriocarcinoma	choriocarcinoma	NA	Endometrium	Endometrial Cancer	choriocarcinoma	NO	NO	NO	Unknown	Unknown
SIDM00841	ACH-000651	SW620	SW620	Colorectal Carcinoma	Colon Adenocarcinoma	Colon	large_intestine	Colon/Colorectal Cancer	Colon Adenocarcinoma	NA	NA	Colon/Rectum	Colorectal Cancer	colon adenocarcinoma	YES	YES	YES	MSS	Adherent
SIDM00654	ACH-000866	NCI-H1048	NCIH1048	Small Cell Lung Carcinoma	Small Cell Lung Carcinoma	Pleural effusion	lung	Lung Cancer	Small Cell Lung Cancer (SCLC)	lung_small	NA	Lung	Lung Cancer	small cell lung carcinoma	NO	YES	YES	MSI	Adherent
SIDM00949	ACH-000233	DEL	DEL	T-Cell Non-Hodgkin's Lymphoma	Anaplastic Large Cell Lymphoma	Pleural Effusion	haematopoietic_and_lymphoid_tissue	Lymphoma	T-cell, Non-Hodgkins, Anaplastic Large Cell (ALCL)	T-cell_lymphoma_other	NA	Haematopoietic And Lymphoid	Lymphoma	non-hodgkins lymphoma	NO	YES	YES	MSS	Suspension
SIDM00363	ACH-000770	P31-FUJ	P31FUJ	Acute Myeloid Leukemia	Acute Myeloid Leukemia	Blood	haematopoietic_and_lymphoid_tissue	Leukemia	Acute Myelogenous Leukemia (AML), M5 (Monocytic)	AML	NA	Haematopoietic And Lymphoid	Leukemia	acute myeloid leukemia	NO	YES	YES	MSI	Unknown
SIDM00272	ACH-000910	MDA-MB-453	MDAMB453	Breast Carcinoma	Breast Adenocarcinoma	Pericardial Effusion	breast	Breast Cancer	Carcinoma	TNBC	NA	Breast	Breast Cancer	breast adenocarcinoma	YES	YES	YES	MSS	Adherent
SIDM00771	ACH-000496	NCI-H1792	NCIH1792	Lung Adenocarcinoma	Lung Adenocarcinoma	Pleural effusion	lung	Lung Cancer	Non-Small Cell Lung Cancer (NSCLC), Adenocarcinoma	lung_NSC	lung_adenocarcinoma	Lung	Lung Cancer	lung adenocarcinoma	NO	YES	YES	MSS	Adherent
SIDM00369	ACH-000647	TE-1	TE1	Esophageal Squamous Cell Carcinoma	Esophageal Squamous Cell Carcinoma	Unknown	oesophagus	Esophageal Cancer	Squamous Cell Carcinoma	esophagus_squamous	NA	Esophagus	Esophageal Cancer	esophageal squamous cell carcinoma	NO	YES	YES	MSS	Unknown
SIDM00208	ACH-002229	D-502MG	D502MG	Glioblastoma	Glioblastoma	Unknown	central_nervous_system	Brain Cancer	Glioblastoma	NA	NA	Nervous System	Brain Cancer	glioblastoma	YES	NO	YES	MSS	Unknown
SIDM00614	ACH-000848	JHH-7	JHH7	Hepatocellular Carcinoma	Hepatocellular Carcinoma	Unknown	liver	Liver Cancer	Hepatocellular Carcinoma	NA	NA	Liver	Liver Cancer	hepatocellular carcinoma	NO	YES	YES	MSS	Adherent
SIDM00573	ACH-001606	no-11	NO11	Glioblastoma	Glioblastoma	Unknown	central_nervous_system	Brain Cancer	Glioblastoma	glioma	glioblastoma	Nervous System	Brain Cancer	glioblastoma	YES	NO	YES	MSS	Unknown
SIDM00274	ACH-000047	GCIY	GCIY	Gastric Carcinoma	Gastric Adenocarcinoma	Unknown	stomach	Gastric Cancer	Adenocarcinoma	gastric_adenocarcinoma	NA	Stomach	Gastric Cancer	gastric adenocarcinoma	NO	YES	YES	MSS	Adherent
SIDM00497	ACH-000683	SNU-503	SNU503	Colorectal Carcinoma	Rectal Adenocarcinoma	Abdominal Wall	large_intestine	Colon/Colorectal Cancer	Colon Carcinoma	NA	NA	Colon/Rectum	Colorectal Cancer	rectal adenocarcinoma	NO	YES	YES	Unknown	Adherent
SIDM01141	ACH-000291	OV-90	OV90	Ovarian Carcinoma	Ovarian Adenocarcinoma	Ascites	ovary	Ovarian Cancer	Adenocarcinoma, high grade serous	ovary_adenocarcinoma	ovary_high_grade_serous	Ovary	Ovarian Cancer	ovarian adenocarcinoma	YES	YES	YES	MSS	Adherent
SIDM00611	ACH-000684	KMRC-1	KMRC1	Kidney Carcinoma	Conventional Clear Cell Renal Cell Carcinoma	Kidney	kidney	Kidney Cancer	Renal Carcinoma, clear cell	NA	NA	Kidney	Kidney Cancer	conventional clear cell renal cell carcinoma	NO	YES	YES	MSS	Adherent
SIDM00320	ACH-001233	VMRC-LCD	VMRCLCD	Lung Adenocarcinoma	Lung Adenocarcinoma	Unknown	lung	Lung Cancer	Non-Small Cell Lung Cancer (NSCLC), Adenocarcinoma	lung_NSC	lung_adenocarcinoma	Lung	Lung Cancer	lung adenocarcinoma	YES	NO	YES	Unknown	Unknown
SIDM00015	ACH-000777	KYSE-30	KYSE30	Esophageal Squamous Cell Carcinoma	Esophageal Squamous Cell Carcinoma	Esophagus	oesophagus	Esophageal Cancer	Squamous Cell Carcinoma	esophagus_squamous	NA	Esophagus	Esophageal Cancer	esophageal squamous cell carcinoma	NO	YES	YES	Unknown	Unknown
SIDM00371	ACH-000652	SUIT-2	SUIT2	Pancreatic Carcinoma	Pancreatic Ductal Adenocarcinoma	Liver	pancreas	Pancreatic Cancer	Ductal Adenocarcinoma, tubular	NA	NA	Pancreas	Pancreatic Cancer	pancreatic adenocarcinoma	YES	YES	YES	MSS	Unknown
SIDM01009	ACH-000259	KELLY	KELLY	Neuroblastoma	Neuroblastoma	Unknown	autonomic_ganglia	Neuroblastoma	Unknown	neuroblastoma	NA	Nervous System	Neuroblastoma	neuroblastoma	NO	YES	YES	MSS	Adherent
SIDM00855	ACH-000375	G-402	G402	Other Solid Carcinomas	Epithelioid Cell Type Gastrointestinal Stromal Tumor	Kidney	soft_tissue	Rhabdoid	Malignant Rhabdoid Tumor	NA	NA	Soft Tissue	Sarcoma	rhabdoid tumor	NO	NO	NO	Unknown	Unknown
SIDM00091	ACH-001151	OVCAR-5	OVCAR5	Ovarian Carcinoma	High Grade Ovarian Serous Adenocarcinoma	Unknown	ovary	Ovarian Cancer	Adenocarcinoma, high grade serous	ovary_adenocarcinoma	ovary_high_grade_serous	Ovary	Ovarian Cancer	ovarian adenocarcinoma	YES	NO	YES	MSS	Unknown
SIDM00762	ACH-000414	NCI-H1944	NCIH1944	Lung Adenocarcinoma	Lung Adenocarcinoma	Soft tissue	lung	Lung Cancer	Non-Small Cell Lung Cancer (NSCLC), Adenocarcinoma	lung_NSC	lung_adenocarcinoma	Lung	Lung Cancer	lung adenocarcinoma	YES	YES	YES	MSS	Adherent
SIDM00982	ACH-000323	42-MG-BA	42MGBA	Glioblastoma	Glioblastoma	Temporal Lobe	central_nervous_system	Brain Cancer	Astrocytoma	glioma	astrocytoma	Nervous System	Brain Cancer	astrocytoma	NO	YES	NO	MSS	Adherent
SIDM00810	ACH-000757	A427	A427	Lung Adenocarcinoma	Lung Adenocarcinoma	Lung	lung	Lung Cancer	Non-Small Cell Lung Cancer (NSCLC), Adenocarcinoma	lung_NSC	lung_adenocarcinoma	Lung	Lung Cancer	lung adenocarcinoma	NO	YES	YES	MSS	Adherent
SIDM01030	ACH-000693	KYSE-180	KYSE180	Esophageal Squamous Cell Carcinoma	Esophageal Squamous Cell Carcinoma	Middle intrathoracic oesophagus	oesophagus	Esophageal Cancer	Squamous Cell Carcinoma	esophagus_squamous	NA	Esophagus	Esophageal Cancer	esophageal squamous cell carcinoma	NO	YES	YES	MSS	Adherent
SIDM01137	ACH-000235	PANC-04-03	PANC0403	Pancreatic Carcinoma	Pancreatic Ductal Adenocarcinoma	Pancreas	pancreas	Pancreatic Cancer	Ductal Adenocarcinoma, exocrine	NA	NA	Pancreas	Pancreatic Cancer	pancreatic adenocarcinoma	YES	YES	YES	MSS	Adherent
SIDM01067	ACH-000012	HCC-827	HCC827	Lung Adenocarcinoma	Lung Adenocarcinoma	Lung	lung	Lung Cancer	Non-Small Cell Lung Cancer (NSCLC), Adenocarcinoma	lung_NSC	lung_adenocarcinoma	Lung	Lung Cancer	lung adenocarcinoma	NO	YES	YES	MSS	Adherent
SIDM00538	ACH-001497	ESO51	ESO51	Esophageal Adenocarcinoma	Esophageal Adenocarcinoma	Esophagus	oesophagus	Esophageal Cancer	Adenocarcinoma	esophagus_adenocarcinoma	NA	Esophagus	Esophageal Cancer	esophageal adenocarcinoma	YES	NO	YES	MSS	Suspension
SIDM00918	ACH-000103	Caov-4	CAOV4	Ovarian Carcinoma	High Grade Ovarian Serous Adenocarcinoma	subserosa of fallopian tube	ovary	Ovarian Cancer	Adenocarcinoma, high grade serous	ovary_adenocarcinoma	ovary_high_grade_serous	Ovary	Ovarian Cancer	ovarian adenocarcinoma	YES	NO	YES	MSS	Adherent
SIDM00899	ACH-000222	AsPC-1	ASPC1	Pancreatic Carcinoma	Pancreatic Ductal Adenocarcinoma	Ascites	ascites	Pancreatic Cancer	Ductal Adenocarcinoma, exocrine	NA	NA	Ascites	Pancreatic Cancer	pancreatic adenocarcinoma	YES	NO	YES	MSS	Adherent
SIDM01005	ACH-000263	KASUMI-1	KASUMI1	Acute Myeloid Leukemia	Childhood Acute Myeloid Leukemia with Maturation	Peripheral blood	haematopoietic_and_lymphoid_tissue	Leukemia	Acute Myelogenous Leukemia (AML), M2 (Myeloblastic)	AML	NA	Haematopoietic And Lymphoid	Leukemia	acute myeloid leukemia	NO	YES	YES	MSS	Suspension
SIDM00359	ACH-000565	RCM-1	RCM1	Colorectal Carcinoma	Rectal Adenocarcinoma	Rectum	large_intestine	Colon/Colorectal Cancer	Colorectal Adenocarcinoma	NA	NA	Colon/Rectum	Colorectal Cancer	rectal adenocarcinoma	YES	NO	YES	MSS	Unknown
SIDM00886	ACH-000334	DB	DB	B-Cell Non-Hodgkin's Lymphoma	Diffuse Large B-Cell Lymphoma	Ascites	haematopoietic_and_lymphoid_tissue	Lymphoma	Diffuse Large B-cell Lymphoma (DLBCL)	DLBCL	NA	Haematopoietic And Lymphoid	Lymphoma	non-hodgkins lymphoma	NO	YES	YES	MSS	Suspension
SIDM00333	ACH-000988	MFE-319	MFE319	Endometrial Carcinoma	Adenosquamous Endometrial Carcinoma	Unknown	endometrium	Endometrial/Uterine Cancer	Unknown	uterus_endometrium	NA	Endometrium	Endometrial Cancer	adenosquamous endometrial carcinoma	NO	YES	YES	MSI	Adherent
SIDM00852	ACH-000389	H4	H4	Low Grade Glioma	Astrocytoma	Brain	central_nervous_system	Brain Cancer	Neuroglioma	glioma	NA	Nervous System	Brain Cancer	astrocytoma	NO	YES	YES	MSS	Adherent
SIDM00986	ACH-000548	BHY	BHY	Oral Cavity Carcinoma	Head and Neck Squamous Cell Carcinoma	Unknown	upper_aerodigestive_tract	Head and Neck Cancer	Squamous Cell Carcinoma, oral	upper_aerodigestive_squamous	NA	Head And Neck	Head And Neck Cancer	head and neck squamous cell carcinoma	YES	YES	YES	MSS	Adherent
SIDM00795	ACH-000219	A375	A375	Melanoma	Amelanotic Melanoma	Skin	skin	Skin Cancer	Melanoma	melanoma	NA	Skin	Skin Cancer	melanoma	YES	NO	YES	MSS	Adherent
SIDM00122	ACH-000288	BT-549	BT549	Breast Carcinoma	Invasive Ductal Carcinoma not Otherwise Specified	Unknown	breast	Breast Cancer	Breast Ductal Carcinoma	TNBC	NA	Breast	Breast Cancer	breast ductal carcinoma	NO	YES	YES	MSS	Adherent
SIDM00008	ACH-000796	MCAS	MCAS	Ovarian Carcinoma	Ovarian Cystadenocarcinoma	Unknown	ovary	Ovarian Cancer	Cystadenocarcinoma, mucinous	ovary_adenocarcinoma	ovary_mucinous	Ovary	Ovarian Cancer	ovarian cystadenocarcinoma	YES	YES	YES	Unknown	Unknown
SIDM00164	ACH-000209	SNU-1079	SNU1079	Biliary Tract Carcinoma	Cholangiocarcinoma	Intrahepatic Duct	biliary_tract	Bile Duct Cancer	Cholangiocarcinoma, intrahepatic	cholangiocarcinoma	intrahepatic	Biliary Tract	Biliary Tract Cancer	cholangiocarcinoma	NO	NO	NO	Unknown	Unknown
SIDM00870	ACH-000725	HCC202	HCC202	Breast Carcinoma	Ductal Breast Carcinoma	Mammary gland/duct	breast	Breast Cancer	Breast Ductal Carcinoma	HER2Amp	NA	Breast	Breast Cancer	breast ductal carcinoma	NO	YES	YES	MSS	Semi-Adherent
SIDM01194	ACH-000420	SNU-449	SNU449	Hepatocellular Carcinoma	Hepatocellular Carcinoma	Liver	liver	Liver Cancer	Hepatocellular Carcinoma	NA	NA	Liver	Liver Cancer	hepatocellular carcinoma	NO	YES	YES	MSS	Adherent
SIDM00890	ACH-000580	C32	C32	Melanoma	Amelanotic Melanoma	Unknown	skin	Skin Cancer	Melanoma, amelanotic	melanoma	NA	Skin	Skin Cancer	melanoma	NO	YES	YES	MSS	Adherent
SIDM00474	ACH-000688	OV-7	OV7	Ovarian Carcinoma	Ovarian Carcinoma	Ovary	ovary	Ovarian Cancer	Carcinoma, mixed	ovary_adenocarcinoma	ovary_clear_cell	Ovary	Ovarian Cancer	ovarian carcinoma	NO	YES	YES	MSS	Adherent
SIDM00395	ACH-000099	SIMA	SIMA	Neuroblastoma	Neuroblastoma	Adrenal Tissue	autonomic_ganglia	Neuroblastoma	Unknown	neuroblastoma	NA	Nervous System	Neuroblastoma	neuroblastoma	NO	YES	YES	MSS	Adherent
SIDM01193	ACH-000040	U-118-MG	U118MG	Low Grade Glioma	Astrocytoma	Brain	central_nervous_system	Brain Cancer	Glioblastoma	glioma	astrocytoma	Nervous System	Brain Cancer	astrocytoma	NO	YES	YES	MSS	Adherent
SIDM00158	ACH-000623	SNU-201	SNU201	Glioblastoma	Glioblastoma	Unknown	central_nervous_system	Brain Cancer	Glioblastoma	glioma	glioblastoma	Nervous System	Brain Cancer	glioblastoma	NO	YES	YES	Unknown	Unknown
SIDM00934	ACH-000354	CAPAN-1	CAPAN1	Pancreatic Carcinoma	Pancreatic Ductal Adenocarcinoma	Liver	pancreas	Pancreatic Cancer	Ductal Adenocarcinoma, exocrine	NA	NA	Pancreas	Pancreatic Cancer	pancreatic adenocarcinoma	YES	NO	YES	MSS	Adherent
SIDM00398	ACH-001228	SCC152	UPCISCC152	Head and Neck Carcinoma	Head and Neck Squamous Cell Carcinoma	Hypopharynx	upper_aerodigestive_tract	Head and Neck Cancer	Squamous Cell Carcinoma, oral	upper_aerodigestive_squamous	NA	Head And Neck	Head And Neck Cancer	head and neck squamous cell carcinoma	NO	YES	YES	Unknown	Adherent
SIDM01047	ACH-000295	EM-2	EM2	Chronic Myelogenous Leukemia	Chronic Myelogenous Leukemia	Bone marrow	haematopoietic_and_lymphoid_tissue	Leukemia	Chronic Myelogenous Leukemia (CML), blast crisis	CML	NA	Haematopoietic And Lymphoid	Leukemia	chronic myelogenous leukemia	NO	NO	NO	Unknown	Unknown
SIDM01134	ACH-000292	NCI-H841	NCIH841	Small Cell Lung Carcinoma	Small Cell Lung Carcinoma	Unknown	lung	Lung Cancer	Small Cell Lung Cancer (SCLC)	lung_small	NA	Lung	Lung Cancer	small cell lung carcinoma	NO	NO	NO	Unknown	Unknown
SIDM00703	ACH-000929	NCI-H2110	NCIH2110	Non-Small Cell Lung Carcinoma	Non-Small Cell Lung Carcinoma	Pleural effusion	lung	Lung Cancer	Non-Small Cell Lung Cancer (NSCLC), unspecified	lung_NSC	NA	Lung	Lung Cancer	non small cell lung carcinoma	NO	NO	NO	Unknown	Unknown
SIDM00144	ACH-000463	NCI-H460	NCIH460	Non-Small Cell Lung Carcinoma	Large Cell Lung Carcinoma	Pleural Effusion	lung	Lung Cancer	Non-Small Cell Lung Cancer (NSCLC), Large Cell Carcinoma	lung_NSC	lung_large	Lung	Lung Cancer	large cell lung carcinoma	NO	YES	YES	MSS	Adherent
SIDM01037	ACH-000711	JIMT-1	JIMT1	Breast Carcinoma	Breast Carcinoma	Pleural effusion	pleura	Breast Cancer	Breast Ductal Carcinoma	HER2Amp	NA	Pleura	Breast Cancer	breast ductal carcinoma	YES	YES	YES	Unknown	Adherent
SIDM00537	ACH-001345	GP5d	GP5D	Colorectal Carcinoma	Colon Adenocarcinoma	Colon	large_intestine	Colon/Colorectal Cancer	Colon Adenocarcinoma	NA	NA	Colon/Rectum	Colorectal Cancer	colon adenocarcinoma	YES	NO	YES	MSI	Adherent
SIDM00315	ACH-000570	YKG-1	YKG1	Glioblastoma	Glioblastoma	Unknown	central_nervous_system	Brain Cancer	Glioblastoma	glioma	glioblastoma	Nervous System	Brain Cancer	glioblastoma	NO	YES	YES	MSS	Adherent
SIDM00856	ACH-000096	G-401	G401	Other Solid Carcinomas	Rhabdoid Tumour of the Kidney	Kidney	kidney	Rhabdoid	Malignant Rhabdoid Tumor	NA	NA	Soft Tissue	Sarcoma	rhabdoid tumor	NO	NO	NO	Unknown	Unknown
SIDM00528	ACH-000934	MDA-MB-361	MDAMB361	Breast Carcinoma	Breast Adenocarcinoma	Brain	breast	Breast Cancer	Carcinoma	HER2Amp	NA	Breast	Breast Cancer	breast adenocarcinoma	YES	NO	YES	MSS	Adherent
SIDM00314	ACH-000097	ZR-75-1	ZR751	Breast Carcinoma	Invasive Ductal Carcinoma not Otherwise Specified	Ascites	breast	Breast Cancer	Breast Ductal Carcinoma	ERpos	NA	Breast	Breast Cancer	breast ductal carcinoma	NO	YES	YES	Unknown	Unknown
SIDM00630	ACH-000876	MDA-MB-415	MDAMB415	Breast Carcinoma	Breast Adenocarcinoma	Pleural effusion	breast	Breast Cancer	Carcinoma	ERpos	NA	Breast	Breast Cancer	breast adenocarcinoma	YES	YES	YES	MSS	Adherent
SIDM00897	ACH-000017	SK-BR-3	SKBR3	Breast Carcinoma	Breast Adenocarcinoma	Pleural Effusion	breast	Breast Cancer	Carcinoma	HER2Amp	NA	Breast	Breast Cancer	breast adenocarcinoma	NO	YES	YES	Unknown	Adherent
SIDM00690	ACH-002251	JHU-029	JHU029	Head and Neck Carcinoma	Laryngeal Squamous Cell Carcinoma	Unknown	upper_aerodigestive_tract	Head and Neck Cancer	Squamous Cell Carcinoma, laryngeal	NA	NA	Head And Neck	Head And Neck Cancer	laryngeal squamous cell carcinoma	YES	NO	YES	Unknown	Adherent
SIDM01025	ACH-000637	KYSE-520	KYSE520	Esophageal Squamous Cell Carcinoma	Esophageal Squamous Cell Carcinoma	Lower intrathoracic oesophagus	oesophagus	Esophageal Cancer	Squamous Cell Carcinoma	esophagus_squamous	NA	Esophagus	Esophageal Cancer	esophageal squamous cell carcinoma	YES	YES	YES	MSS	Adherent
SIDM00800	ACH-000014	Hs-294-T	HS294T	Melanoma	Melanoma	Lymph node	skin	Skin Cancer	Melanoma	melanoma	NA	Skin	Skin Cancer	melanoma	NO	YES	YES	Unknown	Adherent
SIDM00858	ACH-000082	G-292-Clone-A141B1	G292CLONEA141B1	Osteosarcoma	Osteosarcoma	Bone	bone	Bone Cancer	Osteosarcoma	osteosarcoma	NA	Bone	Bone Cancer	osteosarcoma	NO	YES	YES	MSS	Adherent
SIDM00651	ACH-000980	NCI-H1155	NCIH1155	Non-Small Cell Lung Carcinoma	Large Cell Lung Carcinoma	Lymph node	lung	Lung Cancer	Non-Small Cell Lung Cancer (NSCLC), Large Cell Carcinoma	lung_NSC	lung_large	Lung	Lung Cancer	large cell lung carcinoma	YES	YES	YES	MSS	Suspension
SIDM01191	ACH-000364	U-2-OS	U2OS	Osteosarcoma	Osteosarcoma	Tibia	bone	Bone Cancer	Osteosarcoma	osteosarcoma	NA	Bone	Bone Cancer	osteosarcoma	NO	YES	YES	MSS	Adherent
SIDM00085	ACH-000655	SF268	SF268	Low Grade Glioma	Astrocytoma	Unknown	central_nervous_system	Brain Cancer	Glioma	glioma	NA	Nervous System	Brain Cancer	astrocytoma	NO	NO	NO	Unknown	Unknown
SIDM00358	ACH-000144	RERF-GC-1B	RERFGC1B	Gastric Carcinoma	Gastric Adenocarcinoma	Pyloric lymph nodes	stomach	Gastric Cancer	Stomach Adenocarcinoma	gastric_adenocarcinoma	NA	Stomach	Gastric Cancer	gastric adenocarcinoma	YES	NO	YES	MSS	Unknown
SIDM01150	ACH-000416	NCI-H838	NCIH838	Lung Adenocarcinoma	Lung Adenocarcinoma	Lymph node	lung	Lung Cancer	Non-Small Cell Lung Cancer (NSCLC), Adenocarcinoma	lung_NSC	lung_adenocarcinoma	Lung	Lung Cancer	lung adenocarcinoma	NO	YES	YES	MSS	Adherent
SIDM01076	ACH-000070	697	697	B-Lymphoblastic Leukemia	B Acute Lymphoblastic Leukemia with t 1 19 q23 p13 3 E2A-PBX1 TCF3-PBX1	Bone marrow	haematopoietic_and_lymphoid_tissue	Leukemia	Acute Lymphoblastic Leukemia (ALL), B-cell	B-cell_ALL	NA	Haematopoietic And Lymphoid	Leukemia	lymphoblastic leukemia	NO	NO	NO	Unknown	Unknown
SIDM00107	ACH-000425	UACC-62	UACC62	Melanoma	Melanoma	Unknown	skin	Skin Cancer	Melanoma	melanoma	NA	Skin	Skin Cancer	melanoma	NO	YES	YES	MSS	Unknown
SIDM00617	ACH-000577	JHH-2	JHH2	Hepatocellular Carcinoma	Hepatocellular Carcinoma	Unknown	liver	Liver Cancer	Hepatocellular Carcinoma	NA	NA	Liver	Liver Cancer	hepatocellular carcinoma	NO	NO	NO	Unknown	Unknown
SIDM00111	ACH-000232	U251	U251MG	Low Grade Glioma	Astrocytoma	Unknown	central_nervous_system	Brain Cancer	Astrocytoma	glioma	astrocytoma	Nervous System	Brain Cancer	astrocytoma	YES	YES	YES	MSS	Adherent
SIDM00193	ACH-000991	SNU-81	SNU81	Colorectal Carcinoma	Colon Adenocarcinoma	Colon	large_intestine	Colon/Colorectal Cancer	Colorectal Adenocarcinoma	NA	NA	Colon/Rectum	Colorectal Cancer	colon adenocarcinoma	YES	NO	YES	MSS	Adherent
SIDM01241	ACH-000941	HEC-1-B	HEC1B	Endometrial Carcinoma	Endometrial Adenocarcinoma	Endometrium	endometrium	Endometrial/Uterine Cancer	Endometrial Adenocarcinoma	uterus_endometrium	NA	Endometrium	Endometrial Cancer	endometrial adenocarcinoma	NO	YES	YES	Unknown	Adherent
SIDM01044	ACH-000585	EPLC-272H	EPLC272H	Other Solid Carcinomas	Lung Mucoepidermoid Carcinoma	Lung	lung	Lung Cancer	Non-Small Cell Lung Cancer (NSCLC), Squamous Cell Carcinoma	lung_NSC	lung_squamous	Lung	Lung Cancer	lung squamous cell carcinoma	YES	YES	YES	MSS	Adherent
SIDM00581	ACH-000738	GB-1	GB1	Glioblastoma	Glioblastoma	Unknown	central_nervous_system	Brain Cancer	Glioblastoma	glioma	glioblastoma	Nervous System	Brain Cancer	glioblastoma	YES	YES	YES	MSS	Unknown
SIDM00583	ACH-001107	KP-1N	KP1N	Pancreatic Carcinoma	Pancreatic Ductal Adenocarcinoma	Unknown	pancreas	Pancreatic Cancer	Ductal Adenocarcinoma, exocrine	NA	NA	Pancreas	Pancreatic Cancer	pancreatic adenocarcinoma	YES	NO	YES	MSS	Adherent
SIDM01246	ACH-002160	MC-IXC	MCIXC	Ewing's Sarcoma	Askin s Tumor	Supra-orbital area	bone	Bone Cancer	Ewings Sarcoma	NA	NA	Bone	Sarcoma	ewings sarcoma	YES	NO	YES	MSS	Adherent
SIDM00882	ACH-000277	HCC1419	HCC1419	Breast Carcinoma	Ductal Breast Carcinoma	Mammary gland	breast	Breast Cancer	Breast Ductal Carcinoma	HER2Amp	NA	Breast	Breast Cancer	breast ductal carcinoma	NO	YES	YES	MSS	Adherent
SIDM00078	ACH-000228	BICR31	BICR31	Oral Cavity Carcinoma	Tongue Squamous Cell Carcinoma	Unknown	upper_aerodigestive_tract	Head and Neck Cancer	Squamous Cell Carcinoma, oral	upper_aerodigestive_squamous	NA	Head And Neck	Head And Neck Cancer	tongue squamous cell carcinoma	NO	YES	YES	MSS	Adherent
SIDM00574	ACH-001605	no-10	NO10	Glioblastoma	Glioblastoma	Brain	central_nervous_system	Brain Cancer	Glioblastoma	glioma	glioblastoma	Nervous System	Brain Cancer	glioblastoma	YES	NO	YES	MSS	Adherent
SIDM00759	ACH-000587	NCI-H1975	NCIH1975	Lung Adenocarcinoma	Lung Adenocarcinoma	Unknown	lung	Lung Cancer	Non-Small Cell Lung Cancer (NSCLC), Adenocarcinoma	lung_NSC	lung_adenocarcinoma	Lung	Lung Cancer	lung adenocarcinoma	YES	NO	YES	MSS	Adherent
SIDM00640	ACH-000335	MSTO-211H	MSTO211H	Mesothelioma	Pleural Biphasic Mesothelioma	Pleural effusion	pleura	Lung Cancer	Mesothelioma	NA	NA	Pleura	Lung Cancer	mesothelioma	NO	NO	NO	Unknown	Unknown
SIDM00489	ACH-002043	Ca9-22	CA922	Head and Neck Carcinoma	Gingival Squamous Cell Carcinoma	Oral, gingiva	upper_aerodigestive_tract	Head and Neck Cancer	Carcinoma, gingival	NA	NA	Head And Neck	Head And Neck Cancer	gingival squamous cell carcinoma	YES	NO	YES	MSS	Adherent
SIDM00335	ACH-000192	MFE-280	MFE280	Endometrial Carcinoma	Endometrial Adenocarcinoma	Unknown	endometrium	Endometrial/Uterine Cancer	Endometrial Adenocarcinoma	uterus_endometrium	NA	Endometrium	Endometrial Cancer	endometrial adenocarcinoma	YES	NO	YES	MSS	Adherent
SIDM01103	ACH-000665	SK-MES-1	SKMES1	Squamous Cell Lung Carcinoma	Squamous Cell Lung Carcinoma	Pleural effusion	lung	Lung Cancer	Non-Small Cell Lung Cancer (NSCLC), Squamous Cell Carcinoma	lung_NSC	lung_squamous	Lung	Lung Cancer	squamous cell lung carcinoma	YES	YES	YES	MSS	Adherent
SIDM00119	ACH-000706	EKVX	EKVX	Non-Small Cell Lung Carcinoma	Non-Small Cell Lung Carcinoma	Unknown	lung	Lung Cancer	Non-Small Cell Lung Cancer (NSCLC), Adenocarcinoma	lung_NSC	lung_adenocarcinoma	Lung	Lung Cancer	non small cell lung carcinoma	NO	YES	YES	MSS	Adherent
SIDM01072	ACH-000878	HCC-15	HCC15	Squamous Cell Lung Carcinoma	Squamous Cell Lung Carcinoma	Unknown	lung	Lung Cancer	Non-Small Cell Lung Cancer (NSCLC), Squamous Cell Carcinoma	lung_NSC	lung_squamous	Lung	Lung Cancer	squamous cell lung carcinoma	YES	YES	YES	MSS	Adherent
SIDM00998	ACH-000137	8-MG-BA	8MGBA	Glioblastoma	Glioblastoma	Frontal Brain lobe	central_nervous_system	Brain Cancer	Glioblastoma	glioma	astrocytoma	Nervous System	Brain Cancer	astrocytoma	NO	YES	NO	MSS	Adherent
SIDM00339	ACH-000787	LXF-289	LXF289	Lung Adenocarcinoma	Lung Adenocarcinoma	Unknown	lung	Lung Cancer	Non-Small Cell Lung Cancer (NSCLC), Adenocarcinoma	lung_NSC	lung_adenocarcinoma	Lung	Lung Cancer	lung adenocarcinoma	YES	YES	YES	MSS	Adherent
SIDM00673	ACH-000668	HCC70	HCC70	Breast Carcinoma	Ductal Breast Carcinoma	Mammary gland/duct	breast	Breast Cancer	Breast Ductal Carcinoma	TNBC	NA	Breast	Breast Cancer	breast ductal carcinoma	YES	NO	YES	MSS	Adherent
SIDM00796	ACH-000740	A253	A253	Head and Neck Carcinoma	Salivary Gland Squamous Cell Carcinoma	Submaxillary salivary gland	upper_aerodigestive_tract	Head and Neck Cancer	Squamous Cell Carcinoma, salivary gland	upper_aerodigestive_squamous	NA	Head And Neck	Head And Neck Cancer	salivary gland squamous cell carcinoma	YES	NO	YES	MSS	Adherent
SIDM00776	ACH-000501	LS-123	LS123	Colorectal Carcinoma	Colon Adenocarcinoma	Colon	large_intestine	Colon/Colorectal Cancer	Colon Adenocarcinoma	NA	NA	Colon/Rectum	Colorectal Cancer	colon adenocarcinoma	YES	NO	YES	MSS	Adherent
SIDM00332	ACH-001819	MFM-223	MFM223	Breast Carcinoma	Breast Carcinoma	Pleural effusion	breast	Breast Cancer	Ductal Mammary Carcinoma	NA	NA	Breast	Breast Cancer	breast ductal carcinoma	NO	NO	NO	Unknown	Unknown
SIDM00478	ACH-000544	OE21	OE21	Esophageal Squamous Cell Carcinoma	Esophageal Squamous Cell Carcinoma	Esophagus	oesophagus	Esophageal Cancer	Squamous Cell Carcinoma	esophagus_squamous	NA	Esophagus	Esophageal Cancer	esophageal squamous cell carcinoma	YES	YES	YES	MSS	Adherent
SIDM01202	ACH-001183	RT112-84	RT11284	Bladder Carcinoma	Bladder Carcinoma	Unknown	urinary_tract	Bladder Cancer	Carcinoma	NA	NA	Bladder	Bladder Cancer	bladder carcinoma	NO	YES	YES	Unknown	Adherent
SIDM01088	ACH-000965	RL95-2	RL952	Endometrial Carcinoma	Adenosquamous Endometrial Carcinoma	Endometrium	endometrium	Endometrial/Uterine Cancer	Adenosquamous Carcinoma	uterus_endometrium	NA	Endometrium	Endometrial Cancer	adenosquamous endometrial carcinoma	YES	NO	YES	MSI	Adherent
SIDM00743	ACH-000448	NCI-H1666	NCIH1666	Lung Adenocarcinoma	Bronchiolo-Alveolar Lung Carcinoma	Pleural effusion	lung	Lung Cancer	Non-Small Cell Lung Cancer (NSCLC), Bronchoalveolar Carcinoma	lung_NSC	lung_adenocarcinoma	Lung	Lung Cancer	bronchiolo alveolar lung carcinoma	NO	YES	YES	MSS	Semi-Adherent
SIDM01146	ACH-000932	SNU-1	SNU1	Gastric Carcinoma	Gastric Carcinoma	Stomach	stomach	Gastric Cancer	Carcinoma	NA	NA	Stomach	Gastric Cancer	gastric carcinoma	YES	YES	YES	MSI	Suspension
SIDM00493	ACH-001075	NCI-H292	NCIH292	Other Solid Carcinomas	Lung Mucoepidermoid Carcinoma	Lymph node	lung	Lung Cancer	Non-Small Cell Lung Cancer (NSCLC), Mucoepidermoid Carcinoma	lung_NSC	NA	Lung	Lung Cancer	lung mucoepidermoid carcinoma	NO	YES	YES	MSS	Adherent
SIDM00373	ACH-000974	SNG-M	SNGM	Endometrial Carcinoma	Endometrial Adenocarcinoma	Lymph node	endometrium	Endometrial/Uterine Cancer	Endometrial Adenocarcinoma	uterus_endometrium	NA	Endometrium	Endometrial Cancer	endometrial adenocarcinoma	YES	YES	YES	MSI	Unknown
SIDM00749	ACH-000916	NCI-H1573	NCIH1573	Lung Adenocarcinoma	Lung Adenocarcinoma	Soft tissue	lung	Lung Cancer	Non-Small Cell Lung Cancer (NSCLC), Adenocarcinoma	lung_NSC	lung_adenocarcinoma	Lung	Lung Cancer	lung adenocarcinoma	NO	NO	NO	Unknown	Unknown
SIDM01110	ACH-000361	SK-HEP-1	SKHEP1	Hepatocellular Carcinoma	Hepatocellular Carcinoma	Ascites	ascites	Liver Cancer	Hepatocellular Adenocarcinoma	NA	NA	Liver	Liver Cancer	hepatocellular adenocarcinoma	NO	NO	NO	Unknown	Unknown
SIDM00471	ACH-001632	PEO4	PEO4	Ovarian Carcinoma	Ovarian Cystadenocarcinoma	Ascites	ovary	Ovarian Cancer	Cystadenocarcinoma	ovary_adenocarcinoma	NA	Ovary	Ovarian Cancer	ovarian cystadenocarcinoma	NO	NO	NO	Unknown	Unknown
SIDM00079	ACH-000811	SK-OV-3	SKOV3	Ovarian Carcinoma	Ovarian Serous Cystadenocarcinoma	Ascites	ovary	Ovarian Cancer	Cystadenocarcinoma	ovary_adenocarcinoma	ovary_serous	Ovary	Ovarian Cancer	ovarian cystadenocarcinoma	NO	YES	YES	MSI	Adherent
SIDM00018	ACH-000498	K052	KO52	Acute Myeloid Leukemia	Adult Acute Myeloid Leukemia	Unknown	haematopoietic_and_lymphoid_tissue	Leukemia	Acute Myelogenous Leukemia (AML), M2 (Myeloblastic)	AML	NA	Haematopoietic And Lymphoid	Leukemia	acute myeloid leukemia	NO	NO	NO	Unknown	Unknown
SIDM00828	ACH-000054	HT-1080	HT1080	Other Solid Carcinomas	Fibrosarcoma	Connective tissue	soft_tissue	Sarcoma	Fibrosarcoma	fibrosarcoma	NA	Soft Tissue	Sarcoma	fibrosarcoma	NO	YES	YES	MSS	Adherent
SIDM00163	ACH-000461	SNU-1196	SNU1196	Biliary Tract Carcinoma	Hilar Cholangiocarcinoma	Hepatic Duct Bifurcation	biliary_tract	Bile Duct Cancer	Cholangiocarcinoma, extrahepatic	cholangiocarcinoma	extrahepatic	Biliary Tract	Biliary Tract Cancer	cholangiocarcinoma	NO	YES	YES	Unknown	Adherent
SIDM00750	ACH-000869	NCI-H1568	NCIH1568	Lung Adenocarcinoma	Lung Adenocarcinoma	Lymph node	lung	Lung Cancer	Non-Small Cell Lung Cancer (NSCLC), Adenocarcinoma	lung_NSC	lung_adenocarcinoma	Lung	Lung Cancer	lung adenocarcinoma	YES	YES	YES	MSS	Adherent
SIDM00967	ACH-002181	OVCA420	OVCA420	Ovarian Carcinoma	Ovarian Serous Adenocarcinoma	Unknown	ovary	Ovarian Cancer	Adenocarcinoma, serous	NA	NA	Ovary	Ovarian Cancer	ovarian adenocarcinoma	YES	NO	YES	MSS	Adherent
SIDM00097	ACH-000147	T47D	T47D	Breast Carcinoma	Invasive Ductal Carcinoma not Otherwise Specified	Pleural Effusion	breast	Breast Cancer	Breast Ductal Carcinoma	ERpos	NA	Breast	Breast Cancer	breast ductal carcinoma	YES	NO	YES	MSS	Adherent
SIDM00128	ACH-002249	JHU-011	JHU011	Head and Neck Carcinoma	Laryngeal Squamous Cell Carcinoma	Unknown	upper_aerodigestive_tract	Head and Neck Cancer	Squamous Cell Carcinoma, laryngeal	NA	NA	Head And Neck	Head And Neck Cancer	laryngeal squamous cell carcinoma	YES	NO	YES	MSS	Unknown
SIDM01124	ACH-000945	NCI-H650	NCIH650	Lung Adenocarcinoma	Lung Adenocarcinoma	Unknown	lung	Lung Cancer	Non-Small Cell Lung Cancer (NSCLC), Bronchoalveolar Carcinoma	lung_NSC	lung_adenocarcinoma	Lung	Lung Cancer	lung adenocarcinoma	YES	NO	YES	MSS	Suspension
SIDM00485	ACH-000794	BICR22	BICR22	Oral Cavity Carcinoma	Tongue Squamous Cell Carcinoma	Lymph node	upper_aerodigestive_tract	Head and Neck Cancer	Squamous Cell Carcinoma, oral	upper_aerodigestive_squamous	NA	Head And Neck	Head And Neck Cancer	tongue squamous cell carcinoma	YES	YES	YES	MSS	Adherent
SIDM00209	ACH-002228	D-423MG	D423MG	Glioblastoma	Glioblastoma	Unknown	central_nervous_system	Brain Cancer	Glioblastoma	NA	NA	Nervous System	Brain Cancer	glioblastoma	YES	NO	YES	MSS	Unknown
SIDM00677	ACH-000007	LS-513	LS513	Colorectal Carcinoma	Cecum Adenocarcinoma	Cecum	large_intestine	Colon/Colorectal Cancer	Colon Carcinoma	NA	NA	Colon/Rectum	Colorectal Cancer	cecum adenocarcinoma	YES	NO	YES	MSS	Adherent
SIDM00472	ACH-001630	PEO1	PEO1	Ovarian Carcinoma	Ovarian Cystadenocarcinoma	Ascites	ovary	Ovarian Cancer	Cystadenocarcinoma	ovary_adenocarcinoma	NA	Ovary	Ovarian Cancer	ovarian cystadenocarcinoma	YES	NO	YES	MSS	Adherent
SIDM00803	ACH-000411	769-P	769P	Kidney Carcinoma	Clear Cell Renal Cell Carcinoma	Kidney	kidney	Kidney Cancer	Renal Adenocarcinoma, clear cell	NA	NA	Kidney	Kidney Cancer	clear cell renal cell carcinoma	NO	YES	NO	MSS	Adherent
SIDM01196	ACH-000422	SNU-475	SNU475	Hepatocellular Carcinoma	Hepatocellular Carcinoma	Liver	liver	Liver Cancer	Hepatocellular Carcinoma	NA	NA	Liver	Liver Cancer	hepatocellular carcinoma	NO	NO	NO	Unknown	Unknown
SIDM01155	ACH-000437	SW1088	SW1088	Low Grade Glioma	Astrocytoma	Brain	central_nervous_system	Brain Cancer	Astrocytoma	glioma	NA	Nervous System	Brain Cancer	astrocytoma	YES	NO	YES	MSS	Adherent
SIDM00861	ACH-000906	ES-2	ES2	Ovarian Carcinoma	Ovarian Clear Cell Adenocarcinoma	Ovary	ovary	Ovarian Cancer	Carcinoma, clear cell	ovary_adenocarcinoma	ovary_clear_cell	Ovary	Ovarian Cancer	ovarian adenocarcinoma	YES	YES	YES	MSS	Adherent
SIDM00063	ACH-000632	Hs-944-T	HS944T	Melanoma	Cutaneous Melanoma	Unknown	skin	Skin Cancer	Melanoma	melanoma	NA	Skin	Skin Cancer	melanoma	NO	YES	YES	Unknown	Unknown
SIDM00341	ACH-000176	LOU-NH91	LOUNH91	Squamous Cell Lung Carcinoma	Squamous Cell Lung Carcinoma	Lower right lung lobe	lung	Lung Cancer	Non-Small Cell Lung Cancer (NSCLC), Squamous Cell Carcinoma	lung_NSC	lung_squamous	Lung	Lung Cancer	squamous cell lung carcinoma	YES	NO	YES	MSS	Adherent
SIDM00669	ACH-000094	HPAF-II	HPAFII	Pancreatic Carcinoma	Pancreatic Ductal Adenocarcinoma	Peritoneal ascitic fluid	pancreas	Pancreatic Cancer	Carcinoma	NA	NA	Pancreas	Pancreatic Cancer	pancreatic adenocarcinoma	YES	NO	YES	MSS	Adherent
SIDM00826	ACH-001039	COLO-205	COLO205	Colorectal Carcinoma	Colon Adenocarcinoma	Ascites	large_intestine	Colon/Colorectal Cancer	Colon Adenocarcinoma	NA	NA	Colon/Rectum	Colorectal Cancer	colon adenocarcinoma	YES	NO	YES	MSS	Semi-Adherent
SIDM00894	ACH-000312	SK-N-BE-2	SKNBE2	Neuroblastoma	Neuroblastoma	Bone marrow	autonomic_ganglia	Neuroblastoma	Unknown	neuroblastoma	NA	Nervous System	Neuroblastoma	neuroblastoma	NO	YES	YES	Unknown	Adherent
SIDM01182	ACH-000522	UM-UC-3	UMUC3	Bladder Carcinoma	Bladder Carcinoma	Urinary Bladder	urinary_tract	Bladder Cancer	Transitional Cell Carcinoma	NA	NA	Bladder	Bladder Cancer	bladder transitional cell carcinoma	NO	YES	YES	MSS	Adherent
SIDM01215	ACH-000542	Hey-A8	HEYA8	Ovarian Carcinoma	High Grade Ovarian Serous Adenocarcinoma	Unknown	ascites	Ovarian Cancer	Adenocarcinoma, low grade serous	ovary_adenocarcinoma	ovary_low_grade_serous	Ascites	Ovarian Cancer	ovarian adenocarcinoma	NO	YES	YES	Unknown	Adherent
SIDM00716	ACH-000481	NCI-H2170	NCIH2170	Squamous Cell Lung Carcinoma	Squamous Cell Lung Carcinoma	Unknown	lung	Lung Cancer	Non-Small Cell Lung Cancer (NSCLC), Squamous Cell Carcinoma	lung_NSC	lung_squamous	Lung	Lung Cancer	squamous cell lung carcinoma	YES	YES	YES	MSS	Adherent
SIDM00585	ACH-000480	HuH-7	HUH7	Hepatocellular Carcinoma	Hepatocellular Carcinoma	Unknown	liver	Liver Cancer	Hepatocellular Carcinoma	NA	NA	Liver	Liver Cancer	hepatocellular carcinoma	NO	YES	YES	MSS	Unknown
SIDM01051	ACH-000936	EFO-27	EFO27	Ovarian Carcinoma	Ovarian Mucinous Adenocarcinoma	Omentum	ovary	Ovarian Cancer	Adenocarcinoma, endometrioid	ovary_adenocarcinoma	ovary_endometrioid	Ovary	Ovarian Cancer	ovarian adenocarcinoma	YES	YES	YES	MSI	Adherent
SIDM00157	ACH-002261	KP-N-YS	KPNYS	Neuroblastoma	Neuroblastoma	Unknown	central_nervous_system	Neuroblastoma	Unknown	NA	NA	Nervous System	Neuroblastoma	neuroblastoma	YES	NO	YES	MSS	Unknown
SIDM00170	ACH-000682	SNU-1066	SNU1066	Head and Neck Carcinoma	Laryngeal Squamous Cell Carcinoma	Larynx (Glottic)	upper_aerodigestive_tract	Head and Neck Cancer	Squamous Cell Carcinoma	upper_aerodigestive_squamous	NA	Head And Neck	Head And Neck Cancer	laryngeal squamous cell carcinoma	NO	YES	YES	Unknown	Adherent
SIDM00146	ACH-000768	MDA-MB-231	MDAMB231	Breast Carcinoma	Breast Adenocarcinoma	Pleural Effusion	breast	Breast Cancer	Carcinoma	TNBC	NA	Breast	Breast Cancer	breast adenocarcinoma	YES	YES	YES	MSS	Adherent
SIDM00685	ACH-000819	LN-18	LN18	Glioblastoma	Glioblastoma	Right temporal lobe	central_nervous_system	Brain Cancer	Glioblastoma	glioma	glioblastoma	Nervous System	Brain Cancer	glioblastoma	NO	YES	YES	MSS	Adherent
SIDM00499	ACH-000956	22RV1	22RV1	Prostate Carcinoma	Prostate Carcinoma	Prostate	prostate	Prostate Cancer	Carcinoma	NA	NA	Prostate	Prostate Cancer	prostate carcinoma	NO	NO	NO	Unknown	Unknown
SIDM00634	ACH-000039	SK-N-MC	SKNMC	Ewing's Sarcoma	Askin s Tumor	Supra-orbital area	bone	Bone Cancer	Ewings Sarcoma	Ewing_sarcoma	NA	Bone	Sarcoma	ewings sarcoma	NO	NO	NO	Unknown	Unknown
SIDM00260	ACH-002161	MKN28	MKN28	Gastric Carcinoma	Gastric Tubular Adenocarcinoma	Liver	stomach	Gastric Cancer	Adenocarcinoma, tubular	NA	NA	Stomach	Gastric Cancer	gastric adenocarcinoma	YES	NO	YES	MSS	Adherent
SIDM01190	ACH-000720	TCCSUP	TCCSUP	Bladder Carcinoma	Bladder Carcinoma	Neck of the urinary bladder	urinary_tract	Bladder Cancer	Transitional Cell Carcinoma	NA	NA	Bladder	Bladder Cancer	bladder transitional cell carcinoma	NO	YES	YES	MSS	Adherent
SIDM00477	ACH-000383	OE33	OE33	Esophageal Adenocarcinoma	Barrett s Adenocarcinoma	Esophagus	oesophagus	Esophageal Cancer	Adenocarcinoma	esophagus_adenocarcinoma	NA	Esophagus	Esophageal Cancer	barretts adenocarcinoma	YES	YES	YES	MSS	Adherent
SIDM01065	ACH-000550	IGR-39	IGR39	Melanoma	Melanoma	Left thigh	skin	Skin Cancer	Melanoma	melanoma	NA	Skin	Skin Cancer	melanoma	NO	YES	YES	Unknown	Adherent
SIDM00212	ACH-000464	CAS-1	CAS1	Glioblastoma	Glioblastoma	Unknown	central_nervous_system	Brain Cancer	Glioblastoma	glioma	glioblastoma	Nervous System	Brain Cancer	glioblastoma	YES	YES	YES	MSS	Adherent
SIDM00850	ACH-000880	AGS	AGS	Gastric Carcinoma	Gastric Adenocarcinoma	Stomach	stomach	Gastric Cancer	Adenocarcinoma	gastric_adenocarcinoma	NA	Stomach	Gastric Cancer	gastric adenocarcinoma	YES	NO	YES	MSS	Adherent
SIDM01077	ACH-000115	VCaP	VCAP	Prostate Carcinoma	Prostate Carcinoma	Vertebral bone	prostate	Prostate Cancer	Adenocarcinoma	NA	NA	Prostate	Prostate Cancer	prostate adenocarcinoma	NO	YES	YES	MSS	Adherent
SIDM01135	ACH-000060	PANC-10-05	PANC1005	Pancreatic Carcinoma	Pancreatic Ductal Adenocarcinoma	Pancreas	pancreas	Pancreatic Cancer	Carcinoma	NA	NA	Pancreas	Pancreatic Cancer	pancreatic adenocarcinoma	YES	YES	YES	MSS	Adherent
SIDM00768	ACH-000894	NCI-H1869	NCIH1869	Non-Small Cell Lung Carcinoma	Non-Small Cell Lung Carcinoma	Pleural effusion	lung	Lung Cancer	Non-Small Cell Lung Cancer (NSCLC), Squamous Cell Carcinoma	lung_NSC	lung_squamous	Lung	Lung Cancer	non small cell lung carcinoma	YES	NO	YES	MSS	Adherent
SIDM00257	ACH-002280	NB13	NB13	Neuroblastoma	Neuroblastoma	Unknown	central_nervous_system	Neuroblastoma	Unknown	NA	NA	Nervous System	Neuroblastoma	neuroblastoma	YES	NO	YES	MSS	Unknown
SIDM01059	ACH-000915	IPC-298	IPC298	Melanoma	Cutaneous Melanoma	Skin	skin	Skin Cancer	Melanoma	melanoma	NA	Skin	Skin Cancer	melanoma	NO	YES	YES	MSS	Adherent
SIDM00706	ACH-000290	NCI-H209	NCIH209	Small Cell Lung Carcinoma	Small Cell Lung Carcinoma	Bone marrow	lung	Lung Cancer	Small Cell Lung Cancer (SCLC)	lung_small	NA	Lung	Lung Cancer	small cell lung carcinoma	NO	NO	NO	Unknown	Unknown
SIDM01180	ACH-000478	SNU-387	SNU387	Hepatocellular Carcinoma	Hepatocellular Carcinoma	Liver	liver	Liver Cancer	Hepatocellular Carcinoma	NA	NA	Liver	Liver Cancer	hepatocellular carcinoma	NO	NO	NO	Unknown	Unknown
SIDM01052	ACH-000308	EFO-21	EFO21	Ovarian Carcinoma	Ovarian Cystadenocarcinoma	Ascites	ovary	Ovarian Cancer	Adenocarcinoma, clear cell	ovary_adenocarcinoma	ovary_clear_cell	Ovary	Ovarian Cancer	ovarian adenocarcinoma	YES	YES	YES	MSS	Adherent
SIDM00815	ACH-001418	UWB1.289	UWB1289	Ovarian Carcinoma	Ovarian Carcinoma	Ovary	ovary	Ovarian Cancer	Adenocarcinoma, serous	ovary_adenocarcinoma	NA	Ovary	Ovarian Cancer	ovarian adenocarcinoma	NO	NO	NO	Unknown	Unknown
SIDM01265	ACH-000763	MM1S	MM1S	Plasma Cell Myeloma	Plasma Cell Myeloma	Peripheral Blood	haematopoietic_and_lymphoid_tissue	Myeloma	Multiple Myeloma	NA	NA	Haematopoietic And Lymphoid	Myeloma	multiple myeloma	NO	YES	YES	MSS	Semi-Adherent
SIDM00541	ACH-000926	HT55	HT55	Colorectal Carcinoma	Colon Carcinoma	Unknown	large_intestine	Colon/Colorectal Cancer	Colon Carcinoma	NA	NA	Colon/Rectum	Colorectal Cancer	colon carcinoma	YES	YES	YES	MSS	Adherent
SIDM00414	ACH-000545	VM-CUB-1	VMCUB1	Bladder Carcinoma	Bladder Carcinoma	Unknown	urinary_tract	Bladder Cancer	Transitional Cell Carcinoma	NA	NA	Bladder	Bladder Cancer	bladder transitional cell carcinoma	NO	YES	YES	MSS	Adherent
SIDM00632	ACH-002247	IM-9	IM9	Non-Cancerous	Non Cancerous	Peripheral Blood	haematopoietic_and_lymphoid_tissue	Non-Cancerous	Unknown	NA	NA	Haematopoietic And Lymphoid	Non Cancer	non cancer	YES	NO	YES	MSS	Suspension
SIDM00593	ACH-000005	HEL-92-1-7	HEL9217	Acute Myeloid Leukemia	Erythroleukemia	Bone marrow	haematopoietic_and_lymphoid_tissue	Leukemia	Acute Myelogenous Leukemia (AML), M6 (Erythroleukemia)	AML	NA	Haematopoietic And Lymphoid	Leukemia	acute myeloid leukemia	NO	NO	NO	Unknown	Unknown
SIDM00120	ACH-000979	DU-145	DU145	Prostate Carcinoma	Prostate Carcinoma	Brain	central_nervous_system	Prostate Cancer	Carcinoma	NA	NA	Prostate	Prostate Cancer	prostate carcinoma	YES	NO	YES	MSI	Adherent
SIDM00746	ACH-000766	NCI-H1648	NCIH1648	Lung Adenocarcinoma	Lung Adenocarcinoma	Lymph node	lung	Lung Cancer	Non-Small Cell Lung Cancer (NSCLC), Adenocarcinoma	lung_NSC	lung_adenocarcinoma	Lung	Lung Cancer	lung adenocarcinoma	NO	YES	YES	MSS	Adherent
SIDM00702	ACH-000311	NCI-H2122	NCIH2122	Lung Adenocarcinoma	Lung Adenocarcinoma	Pleural effusion	lung	Lung Cancer	Non-Small Cell Lung Cancer (NSCLC), Adenocarcinoma	lung_NSC	lung_adenocarcinoma	Lung	Lung Cancer	lung adenocarcinoma	NO	YES	YES	MSS	Adherent
SIDM00957	ACH-000350	COLO-678	COLO678	Colorectal Carcinoma	Colon Carcinoma	Lymph node	large_intestine	Colon/Colorectal Cancer	Colon Carcinoma	NA	NA	Colon/Rectum	Colorectal Cancer	colon carcinoma	YES	YES	YES	MSS	Adherent
SIDM00095	ACH-000504	SNB75	SNB75	Glioblastoma	Glioblastoma	Unknown	central_nervous_system	Brain Cancer	Glioma	glioma	NA	Nervous System	Brain Cancer	glioblastoma	YES	NO	YES	MSS	Unknown
SIDM00452	ACH-000022	PA-TU-8988S	PATU8988S	Pancreatic Carcinoma	Pancreatic Adenocarcinoma	Liver	pancreas	Pancreatic Cancer	Ductal Adenocarcinoma, exocrine	NA	NA	Pancreas	Pancreatic Cancer	pancreatic adenocarcinoma	NO	YES	YES	Unknown	Adherent
SIDM00337	ACH-000450	MEL-HO	MELHO	Melanoma	Melanoma	Unknown	skin	Skin Cancer	Melanoma	melanoma	NA	Skin	Skin Cancer	melanoma	NO	NO	NO	Unknown	Unknown
SIDM00270	ACH-002294	PCI-15A	PCI15A	Head and Neck Carcinoma	Pyriform Fossa Squamous Cell Carcinoma	Unknown	upper_aerodigestive_tract	Head and Neck Cancer	Squamous Cell Carcinoma	NA	NA	Head And Neck	Head And Neck Cancer	pyriform fossa squamous cell carcinoma	YES	NO	YES	MSS	Unknown
SIDM01138	ACH-000139	PANC-03-27	PANC0327	Pancreatic Carcinoma	Pancreatic Adenocarcinoma	Pancreas	pancreas	Pancreatic Cancer	Ductal Adenocarcinoma, exocrine	NA	NA	Pancreas	Pancreatic Cancer	pancreatic adenocarcinoma	YES	NO	YES	MSS	Adherent
SIDM00148	ACH-000019	MCF7	MCF7	Breast Carcinoma	Invasive Ductal Carcinoma not Otherwise Specified	Pleural Effusion	breast	Breast Cancer	Carcinoma	ERpos	NA	Breast	Breast Cancer	breast ductal carcinoma	YES	YES	YES	MSS	Adherent
SIDM00618	ACH-000620	JHH-1	JHH1	Hepatocellular Carcinoma	Hepatocellular Carcinoma	Gall Bladder	liver	Liver Cancer	Hepatocellular Carcinoma	NA	NA	Liver	Liver Cancer	hepatocellular carcinoma	NO	YES	YES	MSS	Adherent
SIDM00481	ACH-000116	OAW-28	OAW28	Ovarian Carcinoma	High Grade Ovarian Serous Adenocarcinoma	Ascites	ovary	Ovarian Cancer	Adenocarcinoma, high grade serous	ovary_adenocarcinoma	ovary_high_grade_serous	Ovary	Ovarian Cancer	ovarian adenocarcinoma	NO	YES	YES	MSS	Adherent
SIDM00451	ACH-000937	PF-382	PF382	T-Lymphoblastic Leukemia	Childhood Precursor T Lymphoblastic Leukemia	Pleural effusion	haematopoietic_and_lymphoid_tissue	Leukemia	Acute Lymphoblastic Leukemia (ALL), T-cell	T-cell_ALL	NA	Haematopoietic And Lymphoid	Leukemia	lymphoblastic leukemia	NO	YES	YES	MSS	Suspension
SIDM00898	ACH-000248	AU565	AU565	Breast Carcinoma	Breast Adenocarcinoma	Pleural Effusion	breast	Breast Cancer	Adenocarcinoma	HER2Amp	NA	Breast	Breast Cancer	breast adenocarcinoma	YES	YES	YES	MSS	Adherent
SIDM00515	ACH-000401	COLO-800	COLO800	Melanoma	Melanoma	Unknown	skin	Skin Cancer	Melanoma	melanoma	NA	Skin	Skin Cancer	melanoma	NO	NO	NO	Unknown	Unknown
SIDM01099	ACH-000341	SK-N-FI	SKNFI	Neuroblastoma	Neuroblastoma	Bone marrow	autonomic_ganglia	Neuroblastoma	Unknown	neuroblastoma	NA	Nervous System	Neuroblastoma	neuroblastoma	YES	YES	YES	MSS	Adherent
SIDM00564	ACH-000527	OVISE	OVISE	Ovarian Carcinoma	Ovarian Clear Cell Adenocarcinoma	Innominate Bone	ovary	Ovarian Cancer	Adenocarcinoma, clear cell	ovary_adenocarcinoma	ovary_clear_cell	Ovary	Ovarian Cancer	ovarian adenocarcinoma	YES	YES	YES	MSS	Adherent
SIDM00783	ACH-000971	HCT-116	HCT116	Colorectal Carcinoma	Colon Carcinoma	Unknown	large_intestine	Colon/Colorectal Cancer	Colon Carcinoma	colorectal_MSI	NA	Colon/Rectum	Colorectal Cancer	colon carcinoma	YES	NO	YES	MSI	Adherent
SIDM00453	ACH-000023	PA-TU-8988T	PATU8988T	Pancreatic Carcinoma	Pancreatic Adenocarcinoma	Liver	pancreas	Pancreatic Cancer	Ductal Adenocarcinoma, exocrine	NA	NA	Pancreas	Pancreatic Cancer	pancreatic adenocarcinoma	YES	NO	YES	MSS	Adherent
SIDM01068	ACH-000562	HCC-78	HCC78	Lung Adenocarcinoma	Lung Adenocarcinoma	Pleural effusion	lung	Lung Cancer	Non-Small Cell Lung Cancer (NSCLC), Adenocarcinoma	lung_NSC	lung_adenocarcinoma	Lung	Lung Cancer	lung adenocarcinoma	YES	NO	YES	MSS	Adherent
SIDM00718	ACH-000860	NCI-H358	NCIH358	Lung Adenocarcinoma	Bronchiolo-Alveolar Lung Carcinoma	Alveolus	lung	Lung Cancer	Non-Small Cell Lung Cancer (NSCLC), Bronchoalveolar Carcinoma	lung_NSC	lung_adenocarcinoma	Lung	Lung Cancer	bronchiolo alveolar lung carcinoma	YES	NO	YES	MSS	Adherent
SIDM00566	ACH-001625	OSC-19	OSC19	Oral Cavity Carcinoma	Tongue Squamous Cell Carcinoma	Lymph Node	upper_aerodigestive_tract	Head and Neck Cancer	Squamous Cell Carcinoma	upper_aerodigestive_squamous	NA	Head And Neck	Head And Neck Cancer	tongue squamous cell carcinoma	YES	NO	YES	MSS	Unknown
SIDM00942	ACH-000518	CAL-33	CAL33	Oral Cavity Carcinoma	Tongue Squamous Cell Carcinoma	Tongue	upper_aerodigestive_tract	Head and Neck Cancer	Squamous Cell Carcinoma, oral	upper_aerodigestive_squamous	NA	Head And Neck	Head And Neck Cancer	tongue squamous cell carcinoma	YES	YES	YES	MSS	Adherent
SIDM01045	ACH-000978	EN	EN	Endometrial Carcinoma	Endometrial Carcinoma	Cervical endometrium	endometrium	Endometrial/Uterine Cancer	Endometrial Carcinoma	uterus_endometrium	NA	Endometrium	Endometrial Cancer	endometrial carcinoma	NO	NO	NO	Unknown	Unknown
SIDM00844	ACH-000654	Raji	RAJI	Burkitt's Lymphoma	Epstein-Barr Virus-Related Burkitt s Lymphoma	Maxilla	haematopoietic_and_lymphoid_tissue	Lymphoma	B-cell, Non-Hodgkins, Burkitts	Burkitt_lymphoma	NA	Haematopoietic And Lymphoid	Lymphoma	non-hodgkins lymphoma	NO	NO	NO	Unknown	Unknown
SIDM00117	ACH-000837	NCI-H322M	NCIH322	Lung Adenocarcinoma	Bronchiolo-Alveolar Lung Carcinoma	Unknown	lung	Lung Cancer	Non-Small Cell Lung Cancer (NSCLC), Bronchoalveolar Carcinoma	lung_NSC	lung_adenocarcinoma	Lung	Lung Cancer	bronchiolo alveolar lung carcinoma	YES	YES	YES	MSS	Unknown
SIDM00676	ACH-000547	HT-1197	HT1197	Bladder Carcinoma	Bladder Carcinoma	Urinary Bladder	urinary_tract	Bladder Cancer	Carcinoma	NA	NA	Bladder	Bladder Cancer	bladder carcinoma	NO	NO	NO	Unknown	Unknown
SIDM00429	ACH-000938	NALM-6	NALM6	B-Lymphoblastic Leukemia	Adult Precursor B Lymphoblastic Leukemia	Peripheral blood	haematopoietic_and_lymphoid_tissue	Leukemia	Acute Lymphoblastic Leukemia (ALL), B-cell	B-cell_ALL	NA	Haematopoietic And Lymphoid	Leukemia	lymphoblastic leukemia	NO	YES	YES	MSI	Suspension
SIDM01167	ACH-000163	SW579	SW579	Thyroid Gland Carcinoma	Squamous Cell Thyroid Gland Carcinoma	Unknown	thyroid	Thyroid Cancer	Squamous Cell Carcinoma	NA	NA	Thyroid	Thyroid Cancer	squamous cell thyroid carcinoma	NO	YES	YES	Unknown	Adherent
SIDM01050	ACH-001494	EGI-1	EGI1	Biliary Tract Carcinoma	Cholangiocarcinoma	Unknown	biliary_tract	Bile Duct Cancer	Cholangiocarcinoma, extrahepatic	cholangiocarcinoma	extrahepatic	Biliary Tract	Biliary Tract Cancer	cholangiocarcinoma	YES	NO	YES	MSS	Adherent
SIDM00241	ACH-002179	OCUB-M	OCUBM	Breast Carcinoma	Breast Carcinoma	Pleural Effusion	breast	Breast Cancer	Carcinoma	NA	NA	Breast	Breast Cancer	breast carcinoma	YES	NO	YES	MSS	Adherent
SIDM00604	ACH-001542	KON	KON	Oral Cavity Carcinoma	Oral Cavity Squamous Cell Carcinoma	Oral floor	upper_aerodigestive_tract	Head and Neck Cancer	Squamous Cell Carcinoma	NA	NA	Head And Neck	Head And Neck Cancer	oral cavity squamous cell carcinoma	YES	NO	YES	MSS	Adherent
SIDM00590	ACH-000472	HSC-2	HSC2	Oral Cavity Carcinoma	Oral Cavity Squamous Cell Carcinoma	Mouth	upper_aerodigestive_tract	Head and Neck Cancer	Squamous Cell Carcinoma	upper_aerodigestive_squamous	NA	Head And Neck	Head And Neck Cancer	oral cavity squamous cell carcinoma	NO	YES	YES	MSS	Adherent
SIDM00198	ACH-002114	EW-16	EW16	Ewing's Sarcoma	Ewing s Sarcoma	Unknown	bone	Bone Cancer	Ewings Sarcoma	NA	NA	Bone	Sarcoma	ewings sarcoma	YES	NO	YES	MSS	Unknown
SIDM01189	ACH-000075	U-87-MG	U87MG	Glioblastoma	Glioblastoma	Brain	central_nervous_system	Brain Cancer	Astrocytoma	glioma	astrocytoma	Nervous System	Brain Cancer	astrocytoma	YES	NO	YES	MSS	Adherent
SIDM00473	ACH-000619	PE-CA-PJ15	PECAPJ15	Oral Cavity Carcinoma	Tongue Squamous Cell Carcinoma	Tongue	upper_aerodigestive_tract	Head and Neck Cancer	Squamous Cell Carcinoma, oral	upper_aerodigestive_squamous	NA	Head And Neck	Head And Neck Cancer	tongue squamous cell carcinoma	YES	YES	YES	Unknown	Adherent
SIDM00244	ACH-002083	NB69	NB69	Neuroblastoma	Neuroblastoma	Unknown	autonomic_ganglia	Neuroblastoma	Unknown	neuroblastoma	NA	Nervous System	Neuroblastoma	neuroblastoma	YES	NO	YES	MSS	Adherent
SIDM00261	ACH-002109	ES8	ES8	Ewing's Sarcoma	Ewing s Sarcoma	Unknown	bone	Bone Cancer	Ewings Sarcoma	NA	NA	Bone	Sarcoma	ewings sarcoma	YES	NO	YES	MSS	Unknown
SIDM00168	ACH-000549	SNU-1076	SNU1076	Head and Neck Carcinoma	Laryngeal Squamous Cell Carcinoma	Larynx (Subglottic)	upper_aerodigestive_tract	Head and Neck Cancer	Squamous Cell Carcinoma, laryngeal	upper_aerodigestive_squamous	NA	Head And Neck	Head And Neck Cancer	laryngeal squamous cell carcinoma	NO	NO	NO	Unknown	Unknown
SIDM00027	ACH-001192	SK-NEP-1	SKNEP1	Kidney Carcinoma	Renal Cell Carcinoma	Pleural Effusion	bone	Bone Cancer	Ewings Sarcoma	Ewing_sarcoma	NA	Bone	Sarcoma	ewings sarcoma	NO	YES	YES	MSS	Unknown
SIDM00807	ACH-000905	5637	5637	Bladder Carcinoma	Bladder Carcinoma	Urinary Bladder	urinary_tract	Bladder Cancer	Unknown	NA	NA	Bladder	Bladder Cancer	bladder carcinoma	NO	YES	YES	MSS	Adherent
SIDM01197	ACH-000722	SNU-C1	SNUC1	Colorectal Carcinoma	Colon Adenocarcinoma	Peritoneum	large_intestine	Colon/Colorectal Cancer	Colon Adenocarcinoma	NA	NA	Colon/Rectum	Colorectal Cancer	colon adenocarcinoma	YES	NO	YES	MSS	Suspension
SIDM00301	ACH-000265	KP-4	KP4	Pancreatic Carcinoma	Pancreatic Carcinoma	Ascites	ascites	Pancreatic Cancer	Ductal Adenocarcinoma, exocrine	NA	NA	Ascites	Pancreatic Cancer	pancreatic adenocarcinoma	YES	YES	YES	MSS	Adherent
SIDM00834	ACH-000470	SW1463	SW1463	Colorectal Carcinoma	Rectal Adenocarcinoma	Rectum	large_intestine	Colon/Colorectal Cancer	Colon Adenocarcinoma	NA	NA	Colon/Rectum	Colorectal Cancer	rectal adenocarcinoma	NO	YES	YES	MSS	Adherent
SIDM01172	ACH-000146	THP-1	THP1	Acute Myeloid Leukemia	Childhood Acute Differentiated Monocytic Leukemia	Peripheral blood	haematopoietic_and_lymphoid_tissue	Leukemia	Acute Myelogenous Leukemia (AML), M5 (Monocytic)	AML	NA	Haematopoietic And Lymphoid	Leukemia	acute myeloid leukemia	NO	YES	YES	MSS	Suspension
SIDM00498	ACH-000970	SNU-C5	SNUC5	Colorectal Carcinoma	Cecum Adenocarcinoma	Colon	large_intestine	Colon/Colorectal Cancer	Colorectal Adenocarcinoma	NA	NA	Colon/Rectum	Colorectal Cancer	cecum adenocarcinoma	YES	NO	YES	MSI	Adherent
SIDM00165	ACH-000407	SNU-685	SNU685	Other Solid Carcinomas	Uterine Corpus Carcinosarcoma	Endometrium	endometrium	Endometrial/Uterine Cancer	Malignant Mixed Mullerian Tumor (MMMT)	uterus_endometrium	NA	Endometrium	Endometrial Cancer	uterine corpus carcinosarcoma	NO	YES	YES	Unknown	Adherent
SIDM00045	ACH-002141	HSC-39	HSC39	Gastric Carcinoma	Signet Ring Cell Gastric Adenocarcinoma	Unknown	stomach	Gastric Cancer	Adenocarcinoma, signet ring cell	NA	NA	Stomach	Gastric Cancer	gastric adenocarcinoma	YES	NO	YES	MSS	Unknown
SIDM01015	ACH-000326	JURL-MK1	JURLMK1	Chronic Myelogenous Leukemia	Chronic Myelogenous Leukemia	Peripheral Blood	haematopoietic_and_lymphoid_tissue	Leukemia	Chronic Myelogenous Leukemia (CML), blast crisis	CML	NA	Haematopoietic And Lymphoid	Leukemia	chronic myelogenous leukemia	NO	NO	NO	Unknown	Unknown
SIDM00639	ACH-000152	M059K	M059K	Glioblastoma	Glioblastoma	Brain	central_nervous_system	Brain Cancer	Glioblastoma	glioma	glioblastoma	Nervous System	Brain Cancer	glioblastoma	NO	YES	YES	Unknown	Adherent
SIDM01195	ACH-000406	U-937	U937	Acute Myeloid Leukemia	Adult Acute Differentiated Monocytic Leukemia	Unknown	haematopoietic_and_lymphoid_tissue	Leukemia	Acute Myelogenous Leukemia (AML)	AML	NA	Haematopoietic And Lymphoid	Leukemia	acute myeloid leukemia	NO	YES	YES	Unknown	Suspension
SIDM00336	ACH-000881	MEL-JUSO	MELJUSO	Melanoma	Cutaneous Melanoma	Unknown	skin	Skin Cancer	Melanoma	melanoma	NA	Skin	Skin Cancer	melanoma	NO	YES	YES	MSS	Adherent
SIDM00881	ACH-000352	HCC1428	HCC1428	Breast Carcinoma	Breast Adenocarcinoma	Pleural effusion	breast	Breast Cancer	Carcinoma	ERpos	NA	Breast	Breast Cancer	breast adenocarcinoma	NO	YES	YES	MSS	Adherent
SIDM01060	ACH-000882	IGR-1	IGR1	Melanoma	Melanoma	Groin lymph node	skin	Skin Cancer	Melanoma	melanoma	NA	Skin	Skin Cancer	melanoma	NO	YES	YES	MSS	Adherent
SIDM00531	ACH-000213	HuP-T4	HUPT4	Pancreatic Carcinoma	Pancreatic Adenocarcinoma	Ascites	pancreas	Pancreatic Cancer	Ductal Adenocarcinoma, exocrine	NA	NA	Pancreas	Pancreatic Cancer	pancreatic adenocarcinoma	YES	NO	YES	MSS	Adherent
SIDM01128	ACH-000767	NCI-H526	NCIH526	Small Cell Lung Carcinoma	Small Cell Lung Carcinoma	Bone marrow	lung	Lung Cancer	Small Cell Lung Cancer (SCLC)	lung_small	NA	Lung	Lung Cancer	small cell lung carcinoma	NO	YES	YES	MSS	Suspension
SIDM00511	ACH-000257	COR-L279	CORL279	Small Cell Lung Carcinoma	Small Cell Lung Carcinoma	Lymph node	lung	Lung Cancer	Small Cell Lung Cancer (SCLC)	lung_small	NA	Lung	Lung Cancer	small cell lung carcinoma	NO	YES	YES	MSS	Suspension
SIDM00492	ACH-000269	AM-38	AM38	Glioblastoma	Glioblastoma	Unknown	central_nervous_system	Brain Cancer	Glioblastoma	glioma	glioblastoma	Nervous System	Brain Cancer	glioblastoma	YES	NO	YES	MSS	Unknown
SIDM00490	ACH-001016	Becker	BECKER	Low Grade Glioma	Astrocytoma	Unknown	central_nervous_system	Brain Cancer	Glioma	glioma	NA	Nervous System	Brain Cancer	astrocytoma	YES	NO	YES	MSS	Adherent
SIDM00571	ACH-000108	KP-3	KP3	Pancreatic Carcinoma	Pancreatic Adenosquamous Carcinoma	Liver	pancreas	Pancreatic Cancer	Ductal Adenosquamous Carcinoma, exocrine	NA	NA	Pancreas	Pancreatic Cancer	pancreatic adenocarcinoma	YES	YES	YES	MSS	Adherent
SIDM00247	ACH-000356	MKN45	MKN45	Gastric Carcinoma	Gastric Adenocarcinoma	liver	stomach	Gastric Cancer	Adenocarcinoma	gastric_adenocarcinoma	diffuse_gastric	Stomach	Gastric Cancer	gastric adenocarcinoma	NO	NO	NO	Unknown	Unknown
SIDM00594	ACH-000004	HEL	HEL	Acute Myeloid Leukemia	Erythroleukemia	Peripheral blood	haematopoietic_and_lymphoid_tissue	Leukemia	Acute Myelogenous Leukemia (AML), M6 (Erythroleukemia)	AML	NA	Haematopoietic And Lymphoid	Leukemia	acute myeloid leukemia	NO	YES	YES	MSS	Suspension
SIDM01084	ACH-000410	Saos-2	SAOS2	Osteosarcoma	Osteosarcoma	Bone	bone	Bone Cancer	Osteosarcoma	osteosarcoma	NA	Bone	Bone Cancer	osteosarcoma	NO	YES	YES	MSS	Adherent
SIDM01181	ACH-000221	SNU-398	SNU398	Hepatocellular Carcinoma	Hepatocellular Carcinoma	Liver	liver	Liver Cancer	Hepatocellular Carcinoma	NA	NA	Liver	Liver Cancer	hepatocellular carcinoma	NO	YES	YES	MSS	Semi-Adherent
SIDM00065	ACH-000393	HLF	HLF	Hepatocellular Carcinoma	Hepatocellular Carcinoma	Unknown	liver	Liver Cancer	Hepatocellular Carcinoma	NA	NA	Liver	Liver Cancer	hepatocellular carcinoma	NO	YES	YES	Unknown	Unknown
SIDM00980	ACH-000948	23132-87	2313287	Gastric Carcinoma	Gastric Adenocarcinoma	Unknown	stomach	Gastric Cancer	Adenocarcinoma	gastric_adenocarcinoma	NA	Stomach	Gastric Cancer	gastric adenocarcinoma	NO	YES	NO	MSI	Adherent
SIDM00900	ACH-002210	ARH-77	ARH77	Non-Cancerous	Non Cancerous	Peripheral Blood	haematopoietic_and_lymphoid_tissue	Non-Cancerous	Unknown	NA	NA	Haematopoietic And Lymphoid	Non Cancer	non cancer	YES	NO	YES	MSS	Suspension
SIDM00173	ACH-000618	SNU-1041	SNU1041	Head and Neck Carcinoma	Hypopharyngeal Squamous Cell Carcinoma	Pharynx	upper_aerodigestive_tract	Head and Neck Cancer	Squamous Cell Carcinoma, hypopharyngeal	upper_aerodigestive_squamous	NA	Head And Neck	Head And Neck Cancer	hypopharyngeal squamous cell carcinoma	NO	YES	YES	Unknown	Adherent
SIDM00529	ACH-000621	MDA-MB-157	MDAMB157	Breast Carcinoma	Breast Carcinoma	Pleural effusion	breast	Breast Cancer	Breast Ductal Carcinoma, medullary	TNBC	NA	Breast	Breast Cancer	breast ductal carcinoma	NO	YES	YES	MSS	Adherent
SIDM00058	ACH-000676	LN-464	LN464	Glioblastoma	Glioblastoma	Unknown	central_nervous_system	Brain Cancer	Glioblastoma	glioma	glioblastoma	Nervous System	Brain Cancer	glioblastoma	NO	YES	YES	Unknown	Unknown
SIDM00875	ACH-000624	HCC1806	HCC1806	Breast Carcinoma	Squamous Cell Breast Carcinoma Acantholytic Variant	Mammary gland	breast	Breast Cancer	Breast Ductal Carcinoma	TNBC	NA	Breast	Breast Cancer	breast ductal carcinoma	YES	YES	YES	MSS	Adherent
SIDM00708	ACH-000841	NCI-H2087	NCIH2087	Lung Adenocarcinoma	Lung Adenocarcinoma	Lymph node	lung	Lung Cancer	Non-Small Cell Lung Cancer (NSCLC), Adenocarcinoma	lung_NSC	lung_adenocarcinoma	Lung	Lung Cancer	lung adenocarcinoma	YES	YES	YES	MSS	Adherent
SIDM00695	ACH-000322	HT-144	HT144	Melanoma	Melanoma	Subcutaneous tissue	skin	Skin Cancer	Melanoma	melanoma	NA	Skin	Skin Cancer	melanoma	NO	YES	YES	MSS	Adherent
SIDM00999	ACH-000973	639-V	639V	Bladder Carcinoma	Bladder Carcinoma	Left ureter	urinary_tract	Bladder Cancer	Transitional Cell Carcinoma	NA	NA	Bladder	Bladder Cancer	bladder transitional cell carcinoma	NO	YES	YES	MSS	Adherent
SIDM01125	ACH-000378	NCI-H647	NCIH647	Other Solid Carcinomas	Adenosquamous Lung Carcinoma	Pleural effusion	lung	Lung Cancer	Non-Small Cell Lung Cancer (NSCLC), Adenosquamous Carcinoma	lung_NSC	NA	Lung	Lung Cancer	adenosquamous lung carcinoma	NO	NO	NO	Unknown	Unknown
SIDM01024	ACH-000784	KYSE-70	KYSE70	Esophageal Squamous Cell Carcinoma	Esophageal Squamous Cell Carcinoma	Middle intrathoracic oesophagus	oesophagus	Esophageal Cancer	Squamous Cell Carcinoma	esophagus_squamous	NA	Esophagus	Esophageal Cancer	esophageal squamous cell carcinoma	YES	YES	YES	MSS	Adherent
SIDM00139	ACH-000367	NCI-H226	NCIH226	Mesothelioma	Pleural Epithelioid Mesothelioma	Pleural Effusion	lung	Lung Cancer	Non-Small Cell Lung Cancer (NSCLC), Squamous Cell Carcinoma	lung_NSC	lung_squamous	Lung	Lung Cancer	lung squamous cell carcinoma	YES	NO	YES	MSS	Adherent
SIDM00546	ACH-000444	LU-99	LU99	Non-Small Cell Lung Carcinoma	Giant Cell Lung Carcinoma	Unknown	pleura	Lung Cancer	Non-Small Cell Lung Cancer (NSCLC), Large Cell Carcinoma	lung_NSC	lung_large	Pleura	Lung Cancer	giant cell lung carcinoma	NO	YES	YES	Unknown	Unknown
SIDM00011	ACH-000477	Malme-3M	MALME3M	Melanoma	Melanoma	Lung	skin	Skin Cancer	Melanoma	melanoma	NA	Skin	Skin Cancer	melanoma	NO	YES	YES	Unknown	Unknown
SIDM01112	ACH-000748	SJSA-1	SJSA1	Osteosarcoma	Osteosarcoma	Femur	bone	Bone Cancer	Osteosarcoma, Multipotential Sarcoma	osteosarcoma	NA	Bone	Bone Cancer	osteosarcoma	YES	YES	YES	MSS	Adherent
SIDM00680	ACH-000957	LS-180	LS180	Colorectal Carcinoma	Colon Adenocarcinoma	Colon	large_intestine	Colon/Colorectal Cancer	Colon Adenocarcinoma	colorectal_MSI	NA	Colon/Rectum	Colorectal Cancer	colon adenocarcinoma	YES	YES	YES	MSI	Adherent
SIDM00210	ACH-000657	A2780	A2780	Ovarian Carcinoma	Ovarian Endometrioid Adenocarcinoma	Unknown	ovary	Ovarian Cancer	Adenocarcinoma, endometrioid	ovary_adenocarcinoma	ovary_endometrioid	Ovary	Ovarian Cancer	ovarian adenocarcinoma	YES	YES	YES	MSS	Adherent
SIDM00354	ACH-000442	RERF-LC-Sq1	RERFLCSQ1	Squamous Cell Lung Carcinoma	Squamous Cell Lung Carcinoma	Lung	lung	Lung Cancer	Non-Small Cell Lung Cancer (NSCLC), Squamous Cell Carcinoma	lung_NSC	lung_squamous	Lung	Lung Cancer	squamous cell lung carcinoma	YES	NO	YES	MSS	Unknown
SIDM01122	ACH-000853	NCI-H661	NCIH661	Non-Small Cell Lung Carcinoma	Large Cell Lung Carcinoma	Lymph node	lung	Lung Cancer	Non-Small Cell Lung Cancer (NSCLC), Large Cell Carcinoma	lung_NSC	lung_large	Lung	Lung Cancer	large cell lung carcinoma	NO	NO	NO	Unknown	Unknown
SIDM00334	ACH-000879	MFE-296	MFE296	Endometrial Carcinoma	Endometrial Adenocarcinoma	Unknown	endometrium	Endometrial/Uterine Cancer	Endometrial Adenocarcinoma	uterus_endometrium	NA	Endometrium	Endometrial Cancer	endometrial adenocarcinoma	YES	NO	YES	MSI	Adherent
SIDM00238	ACH-000947	OVK-18	OVK18	Ovarian Carcinoma	Ovarian Endometrioid Adenocarcinoma	Ascites	endometrium	Ovarian Cancer	Adenocarcinoma, endometrioid	ovary_adenocarcinoma	ovary_endometrioid	Ovary	Ovarian Cancer	ovarian adenocarcinoma	YES	YES	YES	MSI	Adherent
SIDM00344	ACH-000596	LCLC-97TM1	LCLC97TM1	Non-Small Cell Lung Carcinoma	Large Cell Lung Carcinoma	Unknown	lung	Lung Cancer	Non-Small Cell Lung Cancer (NSCLC), Large Cell Carcinoma	lung_NSC	lung_large	Lung	Lung Cancer	large cell lung carcinoma	YES	NO	NO	MSS	Adherent
SIDM00155	ACH-002296	PCI-38	PCI38	Head and Neck Carcinoma	Head and Neck Squamous Cell Carcinoma	Unknown	upper_aerodigestive_tract	Head and Neck Cancer	Squamous Cell Carcinoma	NA	NA	Head And Neck	Head And Neck Cancer	head and neck squamous cell carcinoma	YES	NO	YES	MSS	Unknown
SIDM00661	ACH-000914	HT	HT	B-Cell Non-Hodgkin's Lymphoma	Diffuse Large B-Cell Lymphoma	Ascites	haematopoietic_and_lymphoid_tissue	Lymphoma	B-cell, Non-Hodgkins	B-cell_lymphoma_other	NA	Haematopoietic And Lymphoid	Lymphoma	non-hodgkins lymphoma	NO	NO	NO	Unknown	Unknown
SIDM00284	ACH-000805	COLO-679	COLO679	Melanoma	Melanoma	Unknown	skin	Skin Cancer	Melanoma	melanoma	NA	Skin	Skin Cancer	melanoma	NO	YES	YES	MSS	Adherent
SIDM00132	ACH-000535	BxPC-3	BXPC3	Pancreatic Carcinoma	Pancreatic Ductal Adenocarcinoma	Unknown	pancreas	Pancreatic Cancer	Ductal Adenocarcinoma, exocrine	NA	NA	Pancreas	Pancreatic Cancer	pancreatic adenocarcinoma	YES	NO	YES	MSS	Adherent
SIDM00159	ACH-000182	SNU-869	SNU869	Biliary Tract Carcinoma	Ampulla of Vater Adenocarcinoma	Ampulla of Vater	biliary_tract	Bile Duct Cancer	Cholangiocarcinoma, extrahepatic, ampullary	cholangiocarcinoma	extrahepatic	Biliary Tract	Biliary Tract Cancer	cholangiocarcinoma	NO	YES	YES	Unknown	Adherent
SIDM00664	ACH-000178	Hs-766T	HS766T	Pancreatic Carcinoma	Pancreatic Adenocarcinoma	Lymph node	pancreas	Pancreatic Cancer	Ductal Adenocarcinoma, exocrine	NA	NA	Pancreas	Pancreatic Cancer	pancreatic adenocarcinoma	NO	YES	YES	MSS	Adherent
SIDM01082	ACH-000188	SCC-25	SCC25	Oral Cavity Carcinoma	Tongue Squamous Cell Carcinoma	Tongue	upper_aerodigestive_tract	Head and Neck Cancer	Squamous Cell Carcinoma	upper_aerodigestive_squamous	NA	Head And Neck	Head And Neck Cancer	tongue squamous cell carcinoma	NO	YES	YES	MSS	Adherent
SIDM00444	ACH-001368	OACM5-1	OACM51	Esophageal Adenocarcinoma	Esophageal Adenocarcinoma	Lymph node	oesophagus	Esophageal Cancer	Adenocarcinoma	esophagus_adenocarcinoma	NA	Esophagus	Esophageal Cancer	esophageal adenocarcinoma	YES	YES	YES	MSS	Semi-Adherent
SIDM00201	ACH-002119	EW-7	EW7	Ewing's Sarcoma	Ewing s Sarcoma	Unknown	bone	Bone Cancer	Ewings Sarcoma	NA	NA	Bone	Sarcoma	ewings sarcoma	YES	NO	YES	MSS	Unknown
SIDM00469	ACH-000320	PSN1	PSN1	Pancreatic Carcinoma	Pancreatic Adenocarcinoma	Pancreas	pancreas	Pancreatic Cancer	Ductal Adenocarcinoma, exocrine	NA	NA	Pancreas	Pancreatic Cancer	pancreatic adenocarcinoma	YES	NO	YES	MSS	Adherent
SIDM00254	ACH-002283	NB5	NB5	Neuroblastoma	Neuroblastoma	Unknown	central_nervous_system	Neuroblastoma	Unknown	NA	NA	Nervous System	Neuroblastoma	neuroblastoma	YES	NO	YES	MSS	Unknown
SIDM00340	ACH-000204	LP-1	LP1	Plasma Cell Myeloma	Plasma Cell Myeloma	Peripheral blood	haematopoietic_and_lymphoid_tissue	Myeloma	Multiple Myeloma	NA	NA	Haematopoietic And Lymphoid	Myeloma	multiple myeloma	YES	NO	YES	MSS	Suspension
SIDM00629	ACH-000573	MDA-MB-436	MDAMB436	Breast Carcinoma	Invasive Ductal Carcinoma not Otherwise Specified	Pleural effusion	breast	Breast Cancer	Carcinoma	TNBC	NA	Breast	Breast Cancer	breast ductal carcinoma	YES	YES	YES	MSS	Adherent
SIDM00062	ACH-000671	HuH-6	HUH6	Hepatocellular Carcinoma	Hepatoblastoma	Unknown	liver	Liver Cancer	Hepatoblastoma	hepatoblastoma	NA	Liver	Liver Cancer	hepatoblastoma	NO	YES	YES	Unknown	Unknown
SIDM00375	ACH-002305	SKN-3	SKN3	Head and Neck Carcinoma	Head and Neck Squamous Cell Carcinoma	Unknown	upper_aerodigestive_tract	Head and Neck Cancer	Squamous Cell Carcinoma	NA	NA	Head And Neck	Head And Neck Cancer	head and neck squamous cell carcinoma	YES	NO	YES	MSS	Unknown
SIDM00425	ACH-000663	OVTOKO	OVTOKO	Ovarian Carcinoma	Ovarian Clear Cell Adenocarcinoma	Spleen	ovary	Ovarian Cancer	Adenocarcinoma, clear cell	ovary_adenocarcinoma	ovary_clear_cell	Ovary	Ovarian Cancer	ovarian adenocarcinoma	NO	YES	YES	MSS	Unknown
SIDM00944	ACH-000249	CL-11	CL11	Colorectal Carcinoma	Colon Adenocarcinoma	Colon	large_intestine	Colon/Colorectal Cancer	Colon Adenocarcinoma	NA	NA	Colon/Rectum	Colorectal Cancer	colon adenocarcinoma	YES	NO	YES	MSS	Adherent
SIDM00423	ACH-000656	SU-DHL-8	SUDHL8	B-Cell Non-Hodgkin's Lymphoma	Diffuse Large B-Cell Lymphoma	Pleural effusion	haematopoietic_and_lymphoid_tissue	Lymphoma	Diffuse Large B-cell Lymphoma (DLBCL)	DLBCL	NA	Haematopoietic And Lymphoid	Lymphoma	non-hodgkins lymphoma	YES	NO	YES	MSS	Suspension
SIDM00007	ACH-001550	MCC13	MCC13	Other Solid Carcinomas	Merkel Cell Carcinoma	Cervical Lymph Node	skin	Skin Cancer	Merkel Cell Carcinoma	Merkel	NA	Skin	Skin Cancer	skin merkel cell carcinoma	NO	YES	YES	Unknown	Unknown
SIDM00887	ACH-000211	Daoy	DAOY	Other Solid Carcinomas	Medulloblastoma	Cerebellum	central_nervous_system	Brain Cancer	Primitive Neuroectodermal Tumor (PNET) Medulloblastoma	medulloblastoma	non-MYC	Nervous System	Brain Cancer	medullablastoma	NO	YES	YES	MSS	Adherent
SIDM00406	ACH-000660	SU-DHL-5	SUDHL5	B-Cell Non-Hodgkin's Lymphoma	Diffuse Large B-Cell Lymphoma	Lymph node	haematopoietic_and_lymphoid_tissue	Lymphoma	Diffuse Large B-cell Lymphoma (DLBCL)	DLBCL	NA	Haematopoietic And Lymphoid	Lymphoma	non-hodgkins lymphoma	YES	NO	YES	MSS	Suspension
SIDM01028	ACH-000809	KYSE-410	KYSE410	Esophageal Squamous Cell Carcinoma	Esophageal Squamous Cell Carcinoma	Cervical oesophagus	oesophagus	Esophageal Cancer	Squamous Cell Carcinoma	esophagus_squamous	NA	Esophagus	Esophageal Cancer	esophageal squamous cell carcinoma	YES	YES	YES	MSS	Adherent
SIDM00753	ACH-000781	NCI-H2023	NCIH2023	Non-Small Cell Lung Carcinoma	Non-Small Cell Lung Carcinoma	Lymph node	lung	Lung Cancer	Non-Small Cell Lung Cancer (NSCLC), Adenocarcinoma	lung_NSC	lung_adenocarcinoma	Lung	Lung Cancer	non small cell lung carcinoma	YES	YES	YES	MSS	Adherent
SIDM00036	ACH-000296	OUMS-23	OUMS23	Colorectal Carcinoma	Colon Carcinoma	Pericardial Effusion	large_intestine	Colon/Colorectal Cancer	Colon Adenocarcinoma	NA	NA	Colon/Rectum	Colorectal Cancer	colon carcinoma	NO	NO	NO	Unknown	Unknown
SIDM00933	ACH-000856	CAL-51	CAL51	Breast Carcinoma	Breast Carcinoma	Pleural Effusion	breast	Breast Cancer	Carcinoma	TNBC	NA	Breast	Breast Cancer	breast carcinoma	YES	YES	YES	MSS	Adherent
SIDM00130	ACH-000138	CFPAC-1	CFPAC1	Pancreatic Carcinoma	Pancreatic Ductal Adenocarcinoma	Liver	pancreas	Pancreatic Cancer	Ductal Adenocarcinoma, exocrine	NA	NA	Pancreas	Pancreatic Cancer	pancreatic adenocarcinoma	NO	YES	YES	MSS	Adherent
SIDM01163	ACH-000677	SW1573	SW1573	Lung Adenocarcinoma	Bronchiolo-Alveolar Lung Carcinoma	Unknown	lung	Lung Cancer	Non-Small Cell Lung Cancer (NSCLC), Bronchoalveolar Carcinoma	lung_NSC	lung_squamous	Lung	Lung Cancer	bronchiolo alveolar lung carcinoma	YES	YES	YES	MSS	Adherent
SIDM00172	ACH-002212	BB30-HNC	BB30HNC	Head and Neck Carcinoma	Head and Neck Squamous Cell Carcinoma	Unknown	upper_aerodigestive_tract	Head and Neck Cancer	Squamous Cell Carcinoma	NA	NA	Head And Neck	Head And Neck Cancer	head and neck squamous cell carcinoma	YES	NO	YES	MSS	Unknown
SIDM00684	ACH-000595	LN-229	LN229	Glioblastoma	Glioblastoma	Right frontal parieto-occipital cortex	central_nervous_system	Brain Cancer	Glioblastoma	glioma	glioblastoma	Nervous System	Brain Cancer	glioblastoma	YES	NO	YES	MSS	Adherent
SIDM00318	ACH-000484	VMRC-RCW	VMRCRCW	Kidney Carcinoma	Renal Cell Carcinoma	Unknown	kidney	Kidney Cancer	Renal Cell Carcinoma	NA	NA	Kidney	Kidney Cancer	renal cell carcinoma	NO	YES	YES	MSS	Unknown
SIDM00889	ACH-001333	C-33-A	C33A	Cervical Carcinoma	Cervical Squamous Cell Carcinoma	Cervix	cervix	Cervical Cancer	Carcinoma	NA	NA	Cervix	Cervical Cancer	cervical squamous cell carcinoma	NO	YES	YES	MSI	Adherent
SIDM01186	ACH-000554	UACC-893	UACC893	Breast Carcinoma	Invasive Ductal Carcinoma not Otherwise Specified	Mammary gland	breast	Breast Cancer	Breast Ductal Carcinoma	HER2Amp	NA	Breast	Breast Cancer	breast ductal carcinoma	YES	NO	YES	MSS	Adherent
SIDM00226	ACH-000310	IMR-32	IMR32	Neuroblastoma	Neuroblastoma	Abdominal Mass	autonomic_ganglia	Neuroblastoma	Unknown	neuroblastoma	NA	Nervous System	Neuroblastoma	neuroblastoma	NO	YES	YES	Unknown	Adherent
SIDM00136	ACH-000552	HT-29	HT29	Colorectal Carcinoma	Rectosigmoid Adenocarcinoma	Unknown	large_intestine	Colon/Colorectal Cancer	Colon Adenocarcinoma	NA	NA	Colon/Rectum	Colorectal Cancer	rectosigmoid adenocarcinoma	NO	YES	NO	MSS	Adherent
SIDM00608	ACH-000714	KMS-11	KMS11	Plasma Cell Myeloma	Plasma Cell Myeloma	Pleural effusion	haematopoietic_and_lymphoid_tissue	Myeloma	Multiple Myeloma	NA	NA	Haematopoietic And Lymphoid	Myeloma	multiple myeloma	YES	YES	YES	Unknown	Unknown
SIDM00839	ACH-000950	LoVo	LOVO	Colorectal Carcinoma	Colon Adenocarcinoma	Left supraclavicular region	large_intestine	Colon/Colorectal Cancer	Colon Adenocarcinoma	colorectal_MSI	NA	Colon/Rectum	Colorectal Cancer	colon adenocarcinoma	YES	YES	YES	MSI	Adherent
SIDM00675	ACH-000276	HCC38	HCC38	Breast Carcinoma	Ductal Breast Carcinoma	Mammary gland/duct	breast	Breast Cancer	Breast Ductal Carcinoma	TNBC	NA	Breast	Breast Cancer	breast ductal carcinoma	YES	NO	YES	MSS	Semi-Adherent
SIDM00965	ACH-000800	NCI-H446	NCIH446	Small Cell Lung Carcinoma	Small Cell Lung Carcinoma	Pleural effusion	lung	Lung Cancer	Small Cell Lung Cancer (SCLC)	lung_small	NA	Lung	Lung Cancer	small cell lung carcinoma	NO	YES	YES	MSS	Semi-Adherent
SIDM00921	ACH-000264	Calu-6	CALU6	Non-Small Cell Lung Carcinoma	Non-Small Cell Lung Carcinoma	Unknown	lung	Lung Cancer	Non-Small Cell Lung Cancer (NSCLC), Anaplastic Carcinoma	lung_NSC	NA	Lung	Lung Cancer	non small cell lung carcinoma	NO	YES	YES	MSS	Adherent
SIDM01029	ACH-000873	KYSE-270	KYSE270	Esophageal Squamous Cell Carcinoma	Esophageal Squamous Cell Carcinoma	Middle intrathoracic oesophagus	oesophagus	Esophageal Cancer	Squamous Cell Carcinoma	esophagus_squamous	NA	Esophagus	Esophageal Cancer	esophageal squamous cell carcinoma	YES	NO	YES	MSS	Adherent
SIDM00512	ACH-000662	COR-L23	CORL23	Non-Small Cell Lung Carcinoma	Large Cell Lung Carcinoma	Pleural effusion	pleura	Lung Cancer	Non-Small Cell Lung Cancer (NSCLC), Large Cell Carcinoma	lung_NSC	lung_large	Pleura	Lung Cancer	large cell lung carcinoma	YES	YES	YES	MSS	Adherent
SIDM01063	ACH-000190	HD-MY-Z	HDMYZ	Hodgkin's Lymphoma	Hodgkin s Lymphoma	Pleural effusion	haematopoietic_and_lymphoid_tissue	Lymphoma	B-cell, Hodgkins	Hodgkin_lymphoma	NA	Haematopoietic And Lymphoid	Lymphoma	hodgkins lymphoma	NO	NO	NO	Unknown	Unknown
SIDM01100	ACH-000366	SK-N-DZ	SKNDZ	Neuroblastoma	Neuroblastoma	Bone marrow	autonomic_ganglia	Neuroblastoma	Unknown	neuroblastoma	NA	Nervous System	Neuroblastoma	neuroblastoma	YES	YES	YES	MSS	Adherent
SIDM00166	ACH-000302	SNU-1077	SNU1077	Other Solid Carcinomas	Uterine Corpus Carcinosarcoma	Endometrium	endometrium	Endometrial/Uterine Cancer	Mullerian Carcinoma	uterus_endometrium	NA	Endometrium	Endometrial Cancer	uterine corpus carcinosarcoma	NO	YES	YES	Unknown	Adherent
SIDM00968	ACH-002140	Hey	HEY	Ovarian Carcinoma	High Grade Ovarian Serous Adenocarcinoma	Unknown	ovary	Ovarian Cancer	Adenocarcinoma, high grade serous	NA	NA	Ovary	Ovarian Cancer	ovarian adenocarcinoma	YES	NO	YES	MSS	Adherent
SIDM00686	ACH-000293	KLE	KLE	Endometrial Carcinoma	Endometrial Adenocarcinoma	Endometrium	endometrium	Endometrial/Uterine Cancer	Endometrial Adenocarcinoma	uterus_endometrium	NA	Endometrium	Endometrial Cancer	endometrial adenocarcinoma	YES	YES	YES	MSS	Adherent
SIDM00428	ACH-000294	NB4	NB4	Acute Myeloid Leukemia	Acute Promyelocytic Leukemia	Bone marrow	haematopoietic_and_lymphoid_tissue	Leukemia	Acute Myelogenous Leukemia (AML), M3 (Promyelocytic)	AML	NA	Haematopoietic And Lymphoid	Leukemia	acute myeloid leukemia	NO	YES	YES	MSS	Suspension
SIDM00156	ACH-002285	NB7	NB7	Neuroblastoma	Neuroblastoma	Unknown	central_nervous_system	Neuroblastoma	Unknown	NA	NA	Nervous System	Neuroblastoma	neuroblastoma	YES	NO	YES	MSS	Unknown
SIDM00017	ACH-000912	NCI-H2286	NCIH2286	Squamous Cell Lung Carcinoma	Squamous Cell Lung Carcinoma	Unknown	lung	Lung Cancer	Small Cell Lung Cancer (SCLC)	lung_small	NA	Lung	Lung Cancer	squamous cell lung carcinoma	NO	YES	YES	Unknown	Unknown
SIDM01233	ACH-000009	C2BBe1	C2BBE1	Colorectal Carcinoma	Colon Adenocarcinoma	Colon	large_intestine	Colon/Colorectal Cancer	Colon Adenocarcinoma	NA	NA	Colon/Rectum	Colorectal Cancer	colon adenocarcinoma	YES	YES	YES	MSS	Adherent
SIDM00580	ACH-000168	NOMO-1	NOMO1	Acute Myeloid Leukemia	Adult Acute Differentiated Monocytic Leukemia	Bone marrow	haematopoietic_and_lymphoid_tissue	Leukemia	Acute Myelogenous Leukemia (AML), M5 (Monocytic)	AML	NA	Haematopoietic And Lymphoid	Leukemia	acute myeloid leukemia	NO	YES	YES	MSS	Unknown
SIDM00534	ACH-000986	HT-115	HT115	Colorectal Carcinoma	Colon Carcinoma	Colon	large_intestine	Colon/Colorectal Cancer	Colon Carcinoma	NA	NA	Colon/Rectum	Colorectal Cancer	colon carcinoma	NO	YES	YES	MSS	Adherent
SIDM00950	ACH-000243	DAN-G	DANG	Pancreatic Carcinoma	Pancreatic Adenocarcinoma	Unknown	pancreas	Pancreatic Cancer	Ductal Adenocarcinoma, exocrine	NA	NA	Pancreas	Pancreatic Cancer	pancreatic adenocarcinoma	YES	YES	YES	MSS	Adherent
SIDM01136	ACH-000417	PANC-08-13	PANC0813	Pancreatic Carcinoma	Pancreatic Ductal Adenocarcinoma	Pancreas	pancreas	Pancreatic Cancer	Ductal Adenocarcinoma, exocrine	NA	NA	Pancreas	Pancreatic Cancer	pancreatic adenocarcinoma	YES	NO	YES	MSS	Adherent
SIDM00995	ACH-001328	A431	A431	Other Solid Carcinomas	Vulvar Squamous Cell Carcinoma	Unknown	skin	Skin Cancer	Squamous Cell Carcinoma	epidermoid_carcinoma	NA	Skin	Skin Cancer	vulvar squamous cell carcinoma	NO	YES	YES	MSS	Adherent
SIDM00161	ACH-000141	SNU-308	SNU308	Biliary Tract Carcinoma	Gallbladder Carcinoma	Gall Bladder	biliary_tract	Gallbladder Cancer	Adenocarcinoma	gallbladder	NA	Biliary Tract	Biliary Tract Cancer	adenocarcinoma	NO	NO	NO	Unknown	Unknown
SIDM00997	ACH-001306	8305C	8305C	Thyroid Gland Carcinoma	Anaplastic Thyroid Carcinoma	Thyroid	thyroid	Thyroid Cancer	Carcinoma	NA	NA	Thyroid	Thyroid Cancer	thyroid carcinoma	NO	YES	YES	MSS	Adherent
SIDM00220	ACH-000962	OC-314	OC314	Ovarian Carcinoma	Ovarian Serous Adenocarcinoma	Ascites	ovary	Ovarian Cancer	Cystadenocarcinoma, serous papillary	ovary_adenocarcinoma	ovary_serous	Ovary	Ovarian Cancer	ovarian adenocarcinoma	YES	NO	YES	MSI	Adherent
SIDM01130	ACH-000395	NCI-H520	NCIH520	Squamous Cell Lung Carcinoma	Squamous Cell Lung Carcinoma	Lung	lung	Lung Cancer	Non-Small Cell Lung Cancer (NSCLC), Squamous Cell Carcinoma	lung_NSC	lung_squamous	Lung	Lung Cancer	squamous cell lung carcinoma	YES	NO	YES	MSS	Adherent
SIDM01169	ACH-000885	TOV-21G	TOV21G	Ovarian Carcinoma	Ovarian Clear Cell Adenocarcinoma	Ovary	ovary	Ovarian Cancer	Adenocarcinoma, clear cell	ovary_adenocarcinoma	ovary_clear_cell	Ovary	Ovarian Cancer	ovarian adenocarcinoma	YES	YES	YES	MSI	Adherent
SIDM00300	ACH-002156	LC-1-sq	LC1SQ	Squamous Cell Lung Carcinoma	Squamous Cell Lung Carcinoma	Lung	lung	Lung Cancer	Non-Small Cell Lung Cancer (NSCLC), Squamous Cell Carcinoma	NA	NA	Lung	Lung Cancer	squamous cell lung carcinoma	YES	NO	YES	MSS	Adherent
SIDM01165	ACH-000155	SW1990	SW1990	Pancreatic Carcinoma	Pancreatic Adenocarcinoma	Spleen	pancreas	Pancreatic Cancer	Ductal Adenocarcinoma	NA	NA	Pancreas	Pancreatic Cancer	pancreatic adenocarcinoma	YES	NO	YES	MSS	Adherent
SIDM00910	ACH-000120	CHP-212	CHP212	Neuroblastoma	Neuroblastoma	Brain	autonomic_ganglia	Neuroblastoma	Unknown	neuroblastoma	NA	Nervous System	Neuroblastoma	neuroblastoma	YES	NO	YES	MSS	Adherent
SIDM00052	ACH-002243	HCE-4	HCE4	Esophageal Squamous Cell Carcinoma	Esophageal Squamous Cell Carcinoma	Unknown	oesophagus	Esophageal Cancer	Squamous Cell Carcinoma	NA	NA	Esophagus	Esophageal Cancer	esophageal squamous cell carcinoma	YES	NO	YES	MSS	Unknown
SIDM00551	ACH-002263	KYSE-220	KYSE220	Esophageal Squamous Cell Carcinoma	Esophageal Squamous Cell Carcinoma	Oesophagus	oesophagus	Esophageal Cancer	Squamous Cell Carcinoma	NA	NA	Esophagus	Esophageal Cancer	esophageal squamous cell carcinoma	YES	NO	YES	MSS	Adherent
SIDM00505	ACH-000601	MIA-PaCa-2	MIAPACA2	Pancreatic Carcinoma	Pancreatic Ductal Adenocarcinoma	Unknown	pancreas	Pancreatic Cancer	Ductal Adenocarcinoma, exocrine	NA	NA	Pancreas	Pancreatic Cancer	pancreatic adenocarcinoma	YES	YES	YES	MSS	Semi-Adherent
SIDM01000	ACH-000304	WM-115	WM115	Melanoma	Melanoma	Unknown	skin	Skin Cancer	Melanoma	melanoma	NA	Skin	Skin Cancer	melanoma	NO	NO	NO	Unknown	Unknown
SIDM00322	ACH-000561	T-T	TDOTT	Esophageal Squamous Cell Carcinoma	Esophageal Squamous Cell Carcinoma	Oesophagus	oesophagus	Esophageal Cancer	Squamous Cell Carcinoma	esophagus_squamous	NA	Esophagus	Esophageal Cancer	esophageal squamous cell carcinoma	YES	NO	YES	MSS	Unknown
SIDM00748	ACH-000015	NCI-H1581	NCIH1581	Non-Small Cell Lung Carcinoma	Large Cell Lung Carcinoma	Lung	lung	Lung Cancer	Non-Small Cell Lung Cancer (NSCLC), Large Cell Carcinoma	lung_NSC	lung_large	Lung	Lung Cancer	large cell lung carcinoma	NO	YES	YES	MSS	Semi-Adherent
SIDM00328	ACH-000605	TE-6	TE6	Esophageal Squamous Cell Carcinoma	Esophageal Squamous Cell Carcinoma	Unknown	oesophagus	Esophageal Cancer	Squamous Cell Carcinoma	esophagus_squamous	NA	Esophagus	Esophageal Cancer	esophageal squamous cell carcinoma	NO	YES	YES	MSS	Unknown
SIDM00259	ACH-002278	NB10	NB10	Neuroblastoma	Neuroblastoma	Unknown	central_nervous_system	Neuroblastoma	Unknown	NA	NA	Nervous System	Neuroblastoma	neuroblastoma	YES	NO	YES	MSS	Unknown
SIDM00006	ACH-001552	MCC26	MCC26	Other Solid Carcinomas	Merkel Cell Carcinoma	Unknown	skin	Skin Cancer	Merkel Cell Carcinoma	Merkel	NA	Skin	Skin Cancer	skin merkel cell carcinoma	NO	YES	YES	Unknown	Unknown
SIDM01156	ACH-000890	SW1271	SW1271	Small Cell Lung Carcinoma	Small Cell Lung Carcinoma	Unknown	lung	Lung Cancer	Small Cell Lung Cancer (SCLC)	lung_small	NA	Lung	Lung Cancer	small cell lung carcinoma	NO	YES	YES	MSS	Adherent
SIDM00682	ACH-000760	LN-Z308	LNZ308	Low Grade Glioma	Astrocytoma	Unknown	central_nervous_system	Brain Cancer	Glioblastoma	glioma	glioblastoma	Nervous System	Brain Cancer	glioblastoma	NO	YES	YES	Unknown	Adherent
SIDM00326	ACH-000452	TE-8	TE8	Esophageal Squamous Cell Carcinoma	Esophageal Squamous Cell Carcinoma	Unknown	oesophagus	Esophageal Cancer	Squamous Cell Carcinoma	esophagus_squamous	NA	Esophagus	Esophageal Cancer	esophageal squamous cell carcinoma	YES	YES	YES	MSS	Unknown
SIDM00391	ACH-000363	SK-MM-2	SKMM2	Plasma Cell Myeloma	Plasma Cell Myeloma	Peripheral blood	haematopoietic_and_lymphoid_tissue	Leukemia	Plasma Cell	NA	NA	Haematopoietic And Lymphoid	Myeloma	multiple myeloma	NO	YES	YES	MSS	Suspension
SIDM00307	ACH-000261	RERF-LC-AI	RERFLCAI	Squamous Cell Lung Carcinoma	Squamous Cell Lung Carcinoma	Unknown	lung	Lung Cancer	Non-Small Cell Lung Cancer (NSCLC), Squamous Cell Carcinoma	lung_NSC	lung_squamous	Lung	Lung Cancer	squamous cell lung carcinoma	NO	YES	YES	Unknown	Adherent
SIDM00941	ACH-000433	CAKI-1	CAKI1	Kidney Carcinoma	Conventional Clear Cell Renal Cell Carcinoma	Unknown	kidney	Kidney Cancer	Renal Carcinoma, clear cell	NA	NA	Kidney	Kidney Cancer	conventional clear cell renal cell carcinoma	NO	YES	YES	MSS	Adherent
SIDM00347	ACH-000408	TE-5	TE5	Esophageal Squamous Cell Carcinoma	Esophageal Squamous Cell Carcinoma	Unknown	oesophagus	Esophageal Cancer	Squamous Cell Carcinoma	esophagus_squamous	NA	Esophagus	Esophageal Cancer	esophageal squamous cell carcinoma	YES	YES	YES	MSS	Unknown
SIDM00853	ACH-000835	GCT	GCT	Other Solid Carcinomas	Malignant Fibrous Histiocytoma	Lung	soft_tissue	Sarcoma	Malignant Fibrous Histiocytoma	pleomorphic_sarcoma	NA	Soft Tissue	Sarcoma	None	NO	YES	YES	MSS	Adherent
SIDM00742	ACH-000021	NCI-H1693	NCIH1693	Lung Adenocarcinoma	Lung Adenocarcinoma	Lymph node	lung	Lung Cancer	Non-Small Cell Lung Cancer (NSCLC), Adenocarcinoma	lung_NSC	lung_adenocarcinoma	Lung	Lung Cancer	lung adenocarcinoma	NO	YES	YES	MSS	Adherent
SIDM00715	ACH-000521	NCI-H2030	NCIH2030	Lung Adenocarcinoma	Lung Adenocarcinoma	Lymph node	lung	Lung Cancer	Non-Small Cell Lung Cancer (NSCLC), Adenocarcinoma	lung_NSC	lung_adenocarcinoma	Lung	Lung Cancer	lung adenocarcinoma	NO	YES	YES	MSS	Adherent
SIDM01090	ACH-000943	RKO	RKO	Colorectal Carcinoma	Colon Carcinoma	Colon	large_intestine	Colon/Colorectal Cancer	Colon Carcinoma	colorectal_MSI	NA	Colon/Rectum	Colorectal Cancer	colon carcinoma	YES	YES	YES	MSI	Adherent
SIDM00645	ACH-000666	NCI-H1355	NCIH1355	Lung Adenocarcinoma	Lung Adenocarcinoma	Pleural effusion	pleura	Lung Cancer	Non-Small Cell Lung Cancer (NSCLC), Adenocarcinoma	lung_NSC	lung_adenocarcinoma	Pleura	Lung Cancer	lung adenocarcinoma	YES	NO	YES	MSS	Suspension
SIDM00131	ACH-000329	CCF-STTG1	CCFSTTG1	Low Grade Glioma	Astrocytoma	Unknown	central_nervous_system	Brain Cancer	Astrocytoma	glioma	astrocytoma	Nervous System	Brain Cancer	astrocytoma	NO	YES	YES	MSS	Adherent
SIDM00616	ACH-000476	JHH-4	JHH4	Hepatocellular Carcinoma	Hepatocellular Carcinoma	Unknown	liver	Liver Cancer	Hepatocellular Carcinoma	NA	NA	Liver	Liver Cancer	hepatocellular carcinoma	NO	YES	YES	MSS	Adherent
SIDM00683	ACH-000977	LNCaP-Clone-FGC	LNCAPCLONEFGC	Prostate Carcinoma	Prostate Carcinoma	Left supraclavicular lymph node	prostate	Prostate Cancer	Adenocarcinoma	NA	NA	Prostate	Prostate Cancer	prostate adenocarcinoma	YES	NO	YES	MSI	Semi-Adherent
SIDM00836	ACH-000820	SW403	SW403	Colorectal Carcinoma	Colon Adenocarcinoma	Colon	large_intestine	Colon/Colorectal Cancer	Colon Adenocarcinoma	NA	NA	Colon/Rectum	Colorectal Cancer	colon adenocarcinoma	NO	NO	NO	Unknown	Unknown
SIDM00936	ACH-000142	CAL-29	CAL29	Bladder Carcinoma	Bladder Carcinoma	Urinary Bladder	urinary_tract	Bladder Cancer	Transitional Cell Carcinoma	NA	NA	Bladder	Bladder Cancer	bladder transitional cell carcinoma	NO	YES	YES	MSS	Adherent
SIDM00480	ACH-000704	OAW-42	OAW42	Ovarian Carcinoma	Ovarian Cystadenocarcinoma	Ascites	ascites	Ovarian Cancer	Carcinoma	NA	NA	Ascites	Ovarian Cancer	ovarian adenocarcinoma	YES	NO	YES	MSS	Adherent
SIDM00657	ACH-000045	MV-4-11	MV411	Acute Myeloid Leukemia	Childhood Acute Differentiated Monocytic Leukemia	Peripheral blood	haematopoietic_and_lymphoid_tissue	Leukemia	Acute Myelogenous Leukemia (AML)	AML	NA	Haematopoietic And Lymphoid	Leukemia	acute myeloid leukemia	NO	YES	YES	MSS	Suspension
SIDM00324	ACH-001674	TGW	TGW	Neuroblastoma	Adrenal Neuroblastoma	Adrenal Gland	autonomic_ganglia	Neuroblastoma	Unknown	neuroblastoma	NA	Nervous System	Neuroblastoma	adrenal neuroblastoma	YES	NO	YES	MSS	Unknown
SIDM00548	ACH-000769	LK-2	LK2	Squamous Cell Lung Carcinoma	Squamous Cell Lung Carcinoma	Unknown	lung	Lung Cancer	Non-Small Cell Lung Cancer (NSCLC), Squamous Cell Carcinoma	lung_NSC	lung_squamous	Lung	Lung Cancer	squamous cell lung carcinoma	YES	NO	YES	MSS	Adherent
SIDM00649	ACH-000510	NCI-H1299	NCIH1299	Non-Small Cell Lung Carcinoma	Large Cell Lung Carcinoma	Lymph node	lung	Lung Cancer	Non-Small Cell Lung Cancer (NSCLC), Large Cell Carcinoma	lung_NSC	lung_large	Lung	Lung Cancer	large cell lung carcinoma	YES	YES	YES	MSS	Adherent
SIDM01036	ACH-000653	JJN-3	JJN3	Plasma Cell Myeloma	Plasma Cell Myeloma	Bone marrow	haematopoietic_and_lymphoid_tissue	Myeloma	Multiple Myeloma	NA	NA	Haematopoietic And Lymphoid	Myeloma	multiple myeloma	NO	YES	YES	MSS	Suspension
SIDM00831	ACH-000207	Detroit562	DETROIT562	Head and Neck Carcinoma	Pharyngeal Squamous Cell Carcinoma	Pleural Effusion	upper_aerodigestive_tract	Head and Neck Cancer	Carcinoma, pharynx	upper_aerodigestive_squamous	NA	Head And Neck	Head And Neck Cancer	pharyngeal squamous cell carcinoma	YES	YES	YES	MSS	Adherent
SIDM00255	ACH-002282	NB17	NB17	Neuroblastoma	Neuroblastoma	Unknown	central_nervous_system	Neuroblastoma	Unknown	NA	NA	Nervous System	Neuroblastoma	neuroblastoma	YES	NO	YES	MSS	Unknown
SIDM00947	ACH-000244	DK-MG	DKMG	Glioblastoma	Glioblastoma	Right parietal lobe	central_nervous_system	Brain Cancer	Glioblastoma	glioma	glioblastoma	Nervous System	Brain Cancer	glioblastoma	YES	YES	YES	MSS	Adherent
SIDM00920	ACH-000783	CAMA-1	CAMA1	Breast Carcinoma	Breast Adenocarcinoma	Pleural Effusion	breast	Breast Cancer	Carcinoma	ERpos	NA	Breast	Breast Cancer	breast adenocarcinoma	NO	YES	YES	MSS	Adherent
SIDM00874	ACH-000223	HCC1937	HCC1937	Breast Carcinoma	Ductal Breast Carcinoma	Mammary gland/duct	breast	Breast Cancer	Breast Ductal Carcinoma	TNBC	NA	Breast	Breast Cancer	breast ductal carcinoma	YES	YES	YES	MSS	Semi-Adherent
SIDM00392	ACH-000810	SK-MEL-30	SKMEL30	Melanoma	Cutaneous Melanoma	Unknown	skin	Skin Cancer	Melanoma	melanoma	NA	Skin	Skin Cancer	melanoma	NO	YES	YES	MSS	Adherent
SIDM00140	ACH-000968	COLO-792	COLO792	Melanoma	Melanoma	Brain	skin	Skin Cancer	Melanoma	melanoma	NA	Skin	Skin Cancer	melanoma	NO	YES	YES	MSS	Adherent
SIDM00187	ACH-002150	LB1047-RCC	LB1047RCC	Kidney Carcinoma	Renal Cell Carcinoma	Unknown	kidney	Kidney Cancer	Renal Cell Carcinoma	NA	NA	Kidney	Kidney Cancer	renal cell carcinoma	YES	NO	YES	MSI	Unknown
SIDM00602	ACH-000919	IM-95	IM95	Gastric Carcinoma	Gastric Adenocarcinoma	Stomach	stomach	Gastric Cancer	Adenocarcinoma	gastric_adenocarcinoma	NA	Stomach	Gastric Cancer	gastric adenocarcinoma	YES	NO	YES	MSS	Unknown
SIDM00587	ACH-000976	HuCCT1	HUCCT1	Biliary Tract Carcinoma	Intrahepatic Cholangiocarcinoma	Bile duct	biliary_tract	Bile Duct Cancer	Cholangiocarcinoma, intrahepatic	cholangiocarcinoma	intrahepatic	Biliary Tract	Biliary Tract Cancer	cholangiocarcinoma	NO	YES	YES	MSS	Unknown
SIDM00988	ACH-000792	BFTC-909	BFTC909	Kidney Carcinoma	Renal Cell Carcinoma	Renal pelvis	kidney	Kidney Cancer	Renal Carcinoma, transitional cell	NA	NA	Kidney	Kidney Cancer	renal cell carcinoma	NO	YES	YES	MSS	Adherent
SIDM00135	ACH-000148	Hs-578-T	HS578T	Breast Carcinoma	Invasive Ductal Carcinoma not Otherwise Specified	Unknown	breast	Breast Cancer	Carcinoma	TNBC	NA	Breast	Breast Cancer	breast ductal carcinoma	YES	YES	YES	MSS	Adherent
SIDM00349	ACH-000318	TE-10	TE10	Esophageal Squamous Cell Carcinoma	Esophageal Squamous Cell Carcinoma	Unknown	oesophagus	Esophageal Cancer	Squamous Cell Carcinoma	esophagus_squamous	NA	Esophagus	Esophageal Cancer	esophageal squamous cell carcinoma	YES	YES	YES	MSS	Unknown
SIDM01168	ACH-001399	SW626	SW626	Colorectal Carcinoma	Colon Adenocarcinoma	Ovary	ovary	Colon/Colorectal Cancer	Unknown	NA	NA	Colon/Rectum	Colorectal Cancer	colon adenocarcinoma	YES	NO	YES	MSS	Adherent
SIDM00419	ACH-000424	TC-71	TC71	Ewing's Sarcoma	Ewing s Sarcoma	Humerus	bone	Bone Cancer	Ewings Sarcoma	Ewing_sarcoma	NA	Bone	Sarcoma	ewings sarcoma	YES	YES	YES	MSS	Semi-Adherent
SIDM00924	ACH-000867	ChaGo-K-1	CHAGOK1	Other Solid Carcinomas	Bronchogenic Carcinoma	Bronchus	lung	Lung Cancer	Non-Small Cell Lung Cancer (NSCLC), Bronchoalveolar Carcinoma	lung_NSC	NA	Lung	Lung Cancer	bronchogenic carcinoma	NO	YES	YES	MSS	Adherent
SIDM00321	ACH-000430	TYK-nu	TYKNU	Ovarian Carcinoma	High Grade Ovarian Serous Adenocarcinoma	Unknown	ovary	Ovarian Cancer	Adenocarcinoma, high grade serous	ovary_adenocarcinoma	ovary_high_grade_serous	Ovary	Ovarian Cancer	ovarian adenocarcinoma	YES	NO	YES	MSS	Unknown
SIDM00919	ACH-000713	Caov-3	CAOV3	Ovarian Carcinoma	High Grade Ovarian Serous Adenocarcinoma	Ovary	ovary	Ovarian Cancer	Adenocarcinoma, high grade serous	ovary_adenocarcinoma	ovary_high_grade_serous	Ovary	Ovarian Cancer	ovarian adenocarcinoma	NO	YES	YES	MSS	Adherent
SIDM00035	ACH-000037	S-117	S117	Thyroid Gland Carcinoma	Thyroid Gland Sarcoma	Unknown	soft_tissue	Sarcoma	Unknown	thyroid_sarcoma	NA	Soft Tissue	Sarcoma	thyroid sarcoma	NO	YES	YES	MSS	Unknown
SIDM00734	ACH-000589	NCI-H1437	NCIH1437	Lung Adenocarcinoma	Lung Adenocarcinoma	Pleural effusion	pleura	Lung Cancer	Non-Small Cell Lung Cancer (NSCLC), Adenocarcinoma	lung_NSC	lung_adenocarcinoma	Pleura	Lung Cancer	lung adenocarcinoma	NO	YES	YES	MSS	Adherent
SIDM00290	ACH-000847	HGC-27	HGC27	Gastric Carcinoma	Gastric Carcinoma	Lymph Node	stomach	Gastric Cancer	Carcinoma	NA	NA	Stomach	Gastric Cancer	gastric carcinoma	YES	YES	YES	MSS	Adherent
SIDM00565	ACH-001626	OSC-20	OSC20	Oral Cavity Carcinoma	Oral Cavity Squamous Cell Carcinoma	Cervical lymph node	upper_aerodigestive_tract	Head and Neck Cancer	Squamous Cell Carcinoma	upper_aerodigestive_squamous	NA	Head And Neck	Head And Neck Cancer	oral cavity squamous cell carcinoma	YES	NO	YES	MSS	Unknown
SIDM00196	ACH-002116	EW-22	EW22	Ewing's Sarcoma	Ewing s Sarcoma	Unknown	bone	Bone Cancer	Ewings Sarcoma	NA	NA	Bone	Sarcoma	ewings sarcoma	YES	NO	YES	MSS	Unknown
SIDM00421	ACH-000226	SUP-M2	SUPM2	T-Cell Non-Hodgkin's Lymphoma	Anaplastic Large Cell Lymphoma	Cerebrospinal fluid	haematopoietic_and_lymphoid_tissue	Lymphoma	T-cell, Non-Hodgkins, Anaplastic Large Cell (ALCL)	ALCL	NA	Haematopoietic And Lymphoid	Lymphoma	non-hodgkins lymphoma	NO	NO	NO	Unknown	Unknown
SIDM00582	ACH-000281	KP-2	KP2	Pancreatic Carcinoma	Pancreatic Carcinoma	Unknown	pancreas	Pancreatic Cancer	Ductal Adenocarcinoma, exocrine	NA	NA	Pancreas	Pancreatic Cancer	pancreatic adenocarcinoma	NO	YES	YES	Unknown	Adherent
SIDM00127	ACH-002250	JHU-022	JHU022	Oral Cavity Carcinoma	Oral Cavity Squamous Cell Carcinoma	Unknown	upper_aerodigestive_tract	Head and Neck Cancer	Squamous Cell Carcinoma, oral	NA	NA	Head And Neck	Head And Neck Cancer	oral cavity squamous cell carcinoma	YES	NO	YES	MSS	Unknown
SIDM00527	ACH-000935	MDST8	MDST8	Colorectal Carcinoma	Colon Carcinoma	Unknown	large_intestine	Colon/Colorectal Cancer	Colon Carcinoma	NA	NA	Colon/Rectum	Colorectal Cancer	colon carcinoma	YES	NO	NO	MSS	Adherent
SIDM00125	ACH-000649	786-0	786O	Kidney Carcinoma	Renal Cell Carcinoma	Unknown	kidney	Kidney Cancer	Renal Adenocarcinoma, clear cell	NA	NA	Kidney	Kidney Cancer	renal cell carcinoma	NO	YES	YES	MSS	Adherent
SIDM00325	ACH-000694	TE-9	TE9	Esophageal Squamous Cell Carcinoma	Esophageal Squamous Cell Carcinoma	Pleural effusion	oesophagus	Esophageal Cancer	Squamous Cell Carcinoma	esophagus_squamous	NA	Esophagus	Esophageal Cancer	esophageal squamous cell carcinoma	YES	YES	YES	MSS	Unknown
SIDM01080	ACH-000181	SCC-9	SCC9	Oral Cavity Carcinoma	Tongue Squamous Cell Carcinoma	Tongue	upper_aerodigestive_tract	Head and Neck Cancer	Squamous Cell Carcinoma	upper_aerodigestive_squamous	NA	Head And Neck	Head And Neck Cancer	tongue squamous cell carcinoma	YES	NO	YES	MSS	Adherent
SIDM00888	ACH-000055	D-283MED	D283MED	Other Solid Carcinomas	Medulloblastoma	Peritoneum	central_nervous_system	Brain Cancer	Medulloblastoma	medulloblastoma	med_group_3	Nervous System	Brain Cancer	medullablastoma	NO	NO	NO	Unknown	Unknown
SIDM00194	ACH-000532	SNU-61	SNU61	Colorectal Carcinoma	Rectal Adenocarcinoma	Liver	large_intestine	Colon/Colorectal Cancer	Colorectal Carcinoma	NA	NA	Colon/Rectum	Colorectal Cancer	rectal adenocarcinoma	YES	NO	YES	MSS	Adherent
SIDM01043	ACH-000913	ESS-1	ESS1	Other Solid Carcinomas	Endometrial Stromal Sarcoma	Uterus	endometrium	Endometrial/Uterine Cancer	Endometrial Stromal Sarcoma	uterus_endometrium	NA	Endometrium	Endometrial Cancer	endometrial stromal sarcoma	YES	YES	YES	MSS	Adherent
SIDM00926	ACH-000924	NCI-H2172	NCIH2172	Non-Small Cell Lung Carcinoma	Non-Small Cell Lung Carcinoma	Unknown	lung	Lung Cancer	Non-Small Cell Lung Cancer (NSCLC), unspecified	lung_NSC	NA	Lung	Lung Cancer	non small cell lung carcinoma	NO	YES	YES	MSS	Adherent
SIDM00071	ACH-000202	COLO-320	COLO320	Colorectal Carcinoma	Colon Adenocarcinoma	Unknown	large_intestine	Colon/Colorectal Cancer	Colon Adenocarcinoma	NA	NA	Colon/Rectum	Colorectal Cancer	colon adenocarcinoma	NO	NO	NO	Unknown	Unknown
SIDM00345	ACH-000627	LCLC-103H	LCLC103H	Non-Small Cell Lung Carcinoma	Large Cell Lung Carcinoma	Pleural effusion	lung	Lung Cancer	Non-Small Cell Lung Cancer (NSCLC), Large Cell Carcinoma	lung_NSC	lung_large	Lung	Lung Cancer	large cell lung carcinoma	NO	YES	YES	MSS	Adherent
SIDM00665	ACH-000616	Hs-746T	HS746T	Gastric Carcinoma	Gastric Adenocarcinoma	Left leg	stomach	Gastric Cancer	Carcinoma	gastric_adenocarcinoma	NA	Stomach	Gastric Cancer	gastric adenocarcinoma	NO	YES	YES	MSS	Adherent
SIDM00077	ACH-001331	BICR10	BICR10	Oral Cavity Carcinoma	Oral Cavity Squamous Cell Carcinoma	Unknown	upper_aerodigestive_tract	Head and Neck Cancer	Squamous Cell Carcinoma, oral	upper_aerodigestive_squamous	NA	Head And Neck	Head And Neck Cancer	oral cavity squamous cell carcinoma	YES	NO	YES	MSS	Adherent
SIDM01199	ACH-000493	SNU-423	SNU423	Hepatocellular Carcinoma	Hepatocellular Carcinoma	Liver	liver	Liver Cancer	Hepatocellular Carcinoma	NA	NA	Liver	Liver Cancer	hepatocellular carcinoma	NO	NO	NO	Unknown	Unknown
SIDM00609	ACH-000250	KMRC-20	KMRC20	Kidney Carcinoma	Conventional Clear Cell Renal Cell Carcinoma	Kidney	kidney	Kidney Cancer	Renal Cell Carcinoma	NA	NA	Kidney	Kidney Cancer	conventional clear cell renal cell carcinoma	NO	YES	YES	MSS	Adherent
SIDM00993	ACH-000838	AMO-1	AMO1	Plasma Cell Myeloma	Plasma Cell Myeloma	Ascites	haematopoietic_and_lymphoid_tissue	Myeloma	Multiple Myeloma, plasmacytoma	NA	NA	Haematopoietic And Lymphoid	Myeloma	multiple myeloma	NO	YES	YES	MSS	Suspension
SIDM00547	ACH-000438	LU-65	LU65	Non-Small Cell Lung Carcinoma	Giant Cell Lung Carcinoma	Lung	lung	Lung Cancer	Non-Small Cell Lung Cancer (NSCLC), Large Cell Carcinoma	lung_NSC	lung_large	Lung	Lung Cancer	giant cell lung carcinoma	YES	NO	YES	MSS	Unknown
SIDM01031	ACH-000855	KYSE-150	KYSE150	Esophageal Squamous Cell Carcinoma	Esophageal Squamous Cell Carcinoma	Upper (cervical) oesophagus	oesophagus	Esophageal Cancer	Squamous Cell Carcinoma	esophagus_squamous	NA	Esophagus	Esophageal Cancer	esophageal squamous cell carcinoma	YES	YES	YES	MSS	Adherent
SIDM00954	ACH-001820	COLO-824	COLO824	Breast Carcinoma	Breast Carcinoma	Peripheral Fluid	breast	Breast Cancer	Unknown	NA	NA	Breast	Breast Cancer	breast carcinoma	YES	NO	YES	MSS	Adherent
SIDM00612	ACH-002257	KINGS-1	KINGS1	Low Grade Glioma	Anaplastic Astrocytoma	Unknown	central_nervous_system	Brain Cancer	Astrocytoma, anaplastic	NA	NA	Nervous System	Brain Cancer	anaplastic astrocytoma	YES	NO	YES	MSS	Unknown
SIDM01008	ACH-000315	KARPAS-422	KARPAS422	B-Cell Non-Hodgkin's Lymphoma	Diffuse Large B-Cell Lymphoma	Unknown	haematopoietic_and_lymphoid_tissue	Lymphoma	Diffuse Large B-cell Lymphoma (DLBCL)	DLBCL	NA	Haematopoietic And Lymphoid	Lymphoma	non-hodgkins lymphoma	NO	YES	YES	MSS	Suspension
SIDM00930	ACH-001715	CAL-72	CAL72	Osteosarcoma	Osteosarcoma	Left knee	bone	Bone Cancer	Osteosarcoma	osteosarcoma	NA	Bone	Bone Cancer	osteosarcoma	YES	YES	YES	MSS	Adherent
SIDM00615	ACH-000217	JHH-6	JHH6	Hepatocellular Carcinoma	Hepatocellular Carcinoma	Unknown	liver	Liver Cancer	Hepatocellular Carcinoma	NA	NA	Liver	Liver Cancer	hepatocellular carcinoma	NO	NO	NO	Unknown	Unknown
SIDM00763	ACH-000434	NCI-H1915	NCIH1915	Non-Small Cell Lung Carcinoma	Non-Small Cell Lung Carcinoma	Brain	lung	Lung Cancer	Non-Small Cell Lung Cancer (NSCLC), Large Cell Carcinoma	lung_NSC	lung_large	Lung	Lung Cancer	non small cell lung carcinoma	YES	NO	YES	MSS	Adherent
SIDM00937	ACH-000832	CAL-27	CAL27	Oral Cavity Carcinoma	Tongue Squamous Cell Carcinoma	Tongue	upper_aerodigestive_tract	Head and Neck Cancer	Squamous Cell Carcinoma	upper_aerodigestive_squamous	NA	Head And Neck	Head And Neck Cancer	tongue squamous cell carcinoma	YES	YES	YES	MSS	Adherent
SIDM00042	ACH-002186	PL4	PL4	Pancreatic Carcinoma	Pancreatic Ductal Adenocarcinoma	Unknown	pancreas	Pancreatic Cancer	Ductal Adenocarcinoma	NA	NA	Pancreas	Pancreatic Cancer	pancreatic adenocarcinoma	YES	NO	YES	MSS	Unknown
SIDM00713	ACH-000153	NCI-H2052	NCIH2052	Mesothelioma	Pleural Sarcomatoid Mesothelioma	Pleural effusion	pleura	Lung Cancer	Mesothelioma	NA	NA	Pleura	Lung Cancer	mesothelioma	NO	YES	YES	MSS	Adherent
SIDM01154	ACH-000953	SUP-T1	SUPT1	T-Lymphoblastic Leukemia	Childhood Precursor T Lymphoblastic Lymphoma	Pleural effusion	haematopoietic_and_lymphoid_tissue	Leukemia	Acute Lymphoblastic Leukemia (ALL), T-cell	T-cell_ALL	NA	Haematopoietic And Lymphoid	Leukemia	lymphoblastic leukemia	NO	YES	YES	MSS	Suspension
SIDM00504	ACH-001126	MOG-G-UVW	MOGGUVW	Low Grade Glioma	Anaplastic Astrocytoma	Brain	central_nervous_system	Brain Cancer	Glioma	glioma	NA	Nervous System	Brain Cancer	anaplastic astrocytoma	YES	NO	YES	MSS	Adherent
SIDM00043	ACH-002297	PCI-4B	PCI4B	Head and Neck Carcinoma	Laryngeal Squamous Cell Carcinoma	Unknown	upper_aerodigestive_tract	Head and Neck Cancer	Squamous Cell Carcinoma, laryngeal	NA	NA	Head And Neck	Head And Neck Cancer	laryngeal squamous cell carcinoma	YES	NO	YES	MSS	Unknown
SIDM00465	ACH-002183	OVMIU	OVMIU	Ovarian Carcinoma	High Grade Ovarian Serous Adenocarcinoma	Ovary	ovary	Ovarian Cancer	Adenocarcinoma, high grade serous	NA	NA	Ovary	Ovarian Cancer	ovarian adenocarcinoma	YES	NO	YES	MSS	Unknown
SIDM00572	ACH-000911	NUGC-3	NUGC3	Gastric Carcinoma	Gastric Adenocarcinoma	Brachial Muscle	stomach	Gastric Cancer	Adenocarcinoma	gastric_adenocarcinoma	NA	Stomach	Gastric Cancer	gastric adenocarcinoma	YES	YES	YES	MSI	Unknown
SIDM00626	ACH-000490	SF767	SF767	Cervical Carcinoma	Human Papilloma Virus-Related Cervical Squamous Cell Carcinoma	Unknown	cervix	Brain Cancer	Astrocytoma	NA	NA	Cervix	Cervical Cancer	human papilloma virus-related cervical squamous cell carcinoma	NO	YES	YES	Unknown	Adherent
SIDM01055	ACH-000098	GAMG	GAMG	Glioblastoma	Glioblastoma	Unknown	central_nervous_system	Brain Cancer	Glioblastoma	glioma	glioblastoma	Nervous System	Brain Cancer	glioblastoma	YES	YES	YES	MSS	Adherent
SIDM00386	ACH-000391	MHH-ES-1	MHHES1	Ewing's Sarcoma	Ewing s Sarcoma	Ascites	ascites	Bone Cancer	Ewings Sarcoma	Ewing_sarcoma	NA	Ascites	Sarcoma	ewings sarcoma	YES	NO	YES	MSS	Adherent
SIDM00885	ACH-000111	HCC1187	HCC1187	Breast Carcinoma	Ductal Breast Carcinoma	Mammary gland	breast	Breast Cancer	Breast Ductal Carcinoma	TNBC	NA	Breast	Breast Cancer	breast ductal carcinoma	YES	NO	YES	MSS	Semi-Adherent
SIDM01171	ACH-000571	T98G	T98G	Glioblastoma	Glioblastoma	Brain	central_nervous_system	Brain Cancer	Glioblastoma	glioma	glioblastoma	Nervous System	Brain Cancer	glioblastoma	YES	YES	YES	MSS	Adherent
SIDM00983	ACH-000896	647-V	647V	Bladder Carcinoma	Bladder Carcinoma	Unknown	urinary_tract	Bladder Cancer	Carcinoma	NA	NA	Bladder	Bladder Cancer	bladder carcinoma	NO	YES	YES	MSS	Adherent
SIDM00273	ACH-000756	GI-1	GI1	Glioblastoma	Gliosarcoma	Unknown	central_nervous_system	Brain Cancer	Glioblastoma	glioma	NA	Nervous System	Brain Cancer	glioblastoma	YES	YES	YES	MSS	Adherent
SIDM01010	ACH-000053	KARPAS-299	KARPAS299	T-Cell Non-Hodgkin's Lymphoma	Anaplastic Large Cell Lymphoma	Unknown	haematopoietic_and_lymphoid_tissue	Lymphoma	T-cell, Non-Hodgkins, Anaplastic Large Cell (ALCL)	ALCL	NA	Haematopoietic And Lymphoid	Lymphoma	non-hodgkins lymphoma	NO	YES	YES	MSS	Suspension
SIDM00239	ACH-000159	OS-RC-2	OSRC2	Kidney Carcinoma	Renal Cell Carcinoma	Unknown	kidney	Kidney Cancer	Renal Cell Carcinoma	NA	NA	Kidney	Kidney Cancer	renal cell carcinoma	NO	YES	YES	MSS	Adherent
SIDM00351	ACH-002029	SAS	SAS	Oral Cavity Carcinoma	Tongue Squamous Cell Carcinoma	Tongue	upper_aerodigestive_tract	Head and Neck Cancer	Squamous Cell Carcinoma, tongue	upper_aerodigestive_squamous	NA	Head And Neck	Head And Neck Cancer	tongue squamous cell carcinoma	YES	NO	YES	MSS	Unknown
SIDM00348	ACH-000488	TE-11	TE11	Esophageal Squamous Cell Carcinoma	Esophageal Squamous Cell Carcinoma	Unknown	oesophagus	Esophageal Cancer	Squamous Cell Carcinoma	esophagus_squamous	NA	Esophagus	Esophageal Cancer	esophageal squamous cell carcinoma	NO	YES	YES	MSS	Unknown
SIDM00819	ACH-002189	RCC-FG2	RCCFG2	Kidney Carcinoma	Conventional Clear Cell Renal Cell Carcinoma	Unknown	kidney	Kidney Cancer	Renal Carcinoma, clear cell	NA	NA	Kidney	Kidney Cancer	conventional clear cell renal cell carcinoma	YES	NO	YES	MSS	Adherent
SIDM01184	ACH-000018	T24	T24	Bladder Carcinoma	Bladder Carcinoma	Urinary Bladder	urinary_tract	Bladder Cancer	Carcinoma	NA	NA	Bladder	Bladder Cancer	bladder carcinoma	NO	NO	NO	Unknown	Unknown
SIDM00379	ACH-002304	SK-MG-1	SKMG1	Low Grade Glioma	Astrocytoma	Unknown	central_nervous_system	Brain Cancer	Astrocytoma	NA	NA	Nervous System	Brain Cancer	astrocytoma	YES	NO	YES	MSS	Unknown
SIDM01093	ACH-000556	SiHa	SIHA	Cervical Carcinoma	Human Papilloma Virus-Related Cervical Squamous Cell Carcinoma	Cervix	cervix	Cervical Cancer	Carcinoma	NA	NA	Cervix	Cervical Cancer	human papilloma virus-related cervical squamous cell carcinoma	NO	YES	YES	MSS	Adherent
SIDM01078	ACH-000790	SHP-77	SHP77	Small Cell Lung Carcinoma	Small Cell Lung Carcinoma	Lung	lung	Lung Cancer	Small Cell Lung Cancer (SCLC)	lung_small	NA	Lung	Lung Cancer	small cell lung carcinoma	NO	NO	NO	Unknown	Unknown
SIDM00860	ACH-000846	FADU	FADU	Head and Neck Carcinoma	Hypopharyngeal Squamous Cell Carcinoma	Pharynx	upper_aerodigestive_tract	Head and Neck Cancer	Squamous Cell Carcinoma	upper_aerodigestive_squamous	NA	Head And Neck	Head And Neck Cancer	hypopharyngeal squamous cell carcinoma	YES	NO	YES	MSS	Adherent
SIDM01026	ACH-000824	KYSE-510	KYSE510	Esophageal Squamous Cell Carcinoma	Esophageal Squamous Cell Carcinoma	Cervical oesophagus	oesophagus	Esophageal Cancer	Squamous Cell Carcinoma	esophagus_squamous	NA	Esophagus	Esophageal Cancer	esophageal squamous cell carcinoma	YES	YES	YES	MSS	Adherent
SIDM00278	ACH-000305	EC-GI-10	ECGI10	Esophageal Squamous Cell Carcinoma	Esophageal Squamous Cell Carcinoma	Lymph Node	oesophagus	Esophageal Cancer	Squamous Cell Carcinoma	esophagus_squamous	NA	Esophagus	Esophageal Cancer	esophageal squamous cell carcinoma	YES	NO	YES	MSS	Adherent
SIDM00415	ACH-001639	ROS-50	ROS50	B-Cell Non-Hodgkin's Lymphoma	Diffuse Large B-Cell Lymphoma	Peripheral blood	haematopoietic_and_lymphoid_tissue	Leukemia	B-cell, unspecified	B-cell_ALL	NA	Haematopoietic And Lymphoid	Lymphoma	non-hodgkins lymphoma	YES	NO	YES	MSS	Suspension
SIDM00277	ACH-000198	EoL-1-cell	EOL1	Acute Myeloid Leukemia	Chronic Eosinophilic Leukemia	Unknown	haematopoietic_and_lymphoid_tissue	Leukemia	Acute Myelogenous Leukemia (AML), M5 (Eosinophilic)	AML	NA	Haematopoietic And Lymphoid	Leukemia	acute myeloid leukemia	NO	YES	YES	MSS	Suspension
SIDM00494	ACH-000528	ABC-1	ABC1	Lung Adenocarcinoma	Lung Adenocarcinoma	Pleural effusion	lung	Lung Cancer	Non-Small Cell Lung Cancer (NSCLC), Adenocarcinoma	lung_NSC	lung_adenocarcinoma	Lung	Lung Cancer	lung adenocarcinoma	NO	YES	YES	MSS	Unknown
SIDM00352	ACH-000719	RMG-I	RMGI	Ovarian Carcinoma	Ovarian Clear Cell Adenocarcinoma	Ascites	ovary	Ovarian Cancer	Adenocarcinoma, clear cell	ovary_adenocarcinoma	ovary_clear_cell	Ovary	Ovarian Cancer	ovarian adenocarcinoma	YES	NO	YES	MSS	Unknown
SIDM00040	ACH-002202	TMK-1	TMK1	Gastric Carcinoma	Gastric Adenocarcinoma	Unknown	stomach	Gastric Cancer	Adenocarcinoma	NA	NA	Stomach	Gastric Cancer	gastric adenocarcinoma	YES	NO	YES	Unknown	Unknown
SIDM00540	ACH-002234	DOK	DOK	Oral Cavity Carcinoma	Oral Dysplasia	Tongue	upper_aerodigestive_tract	Head and Neck Cancer	Oral Dysplasia	NA	NA	Head And Neck	Head And Neck Cancer	oral dysplasia	YES	NO	YES	MSS	Adherent
SIDM00387	ACH-000078	MHH-NB-11	MHHNB11	Neuroblastoma	Neuroblastoma	Adrenal Tissue	autonomic_ganglia	Neuroblastoma	Unknown	neuroblastoma	NA	Nervous System	Neuroblastoma	neuroblastoma	NO	YES	YES	MSS	Adherent
SIDM00118	ACH-001081	HCC2998	HCC2998	Colorectal Carcinoma	Colon Adenocarcinoma	Unknown	large_intestine	Colon/Colorectal Cancer	Unknown	NA	NA	Colon/Rectum	Colorectal Cancer	colon adenocarcinoma	YES	NO	YES	MSS	Unknown
SIDM00704	ACH-000639	NCI-H211	NCIH211	Small Cell Lung Carcinoma	Small Cell Lung Carcinoma	Unknown	lung	Lung Cancer	Small Cell Lung Cancer (SCLC)	lung_small	NA	Lung	Lung Cancer	small cell lung carcinoma	NO	NO	NO	Unknown	Unknown
SIDM00833	ACH-000421	SW837	SW837	Colorectal Carcinoma	Rectal Adenocarcinoma	Rectum	large_intestine	Colon/Colorectal Cancer	Colon Adenocarcinoma	NA	NA	Colon/Rectum	Colorectal Cancer	rectal adenocarcinoma	YES	YES	YES	MSS	Adherent
SIDM00530	ACH-001544	KYAE-1	KYAE1	Esophageal Adenocarcinoma	Esophageal Adenocarcinoma	Esophagus	oesophagus	Esophageal Cancer	Adenocarcinoma	NA	NA	Esophagus	Esophageal Cancer	esophageal adenocarcinoma	YES	NO	YES	MSS	Adherent
SIDM00779	ACH-000491	NCI-H716	NCIH716	Colorectal Carcinoma	Cecum Adenocarcinoma	Ascites	large_intestine	Colon/Colorectal Cancer	Colon Adenocarcinoma	NA	NA	Colon/Rectum	Colorectal Cancer	cecum adenocarcinoma	NO	YES	YES	MSS	Suspension
SIDM01004	ACH-000983	KCL-22	KCL22	Chronic Myelogenous Leukemia	Chronic Myelogenous Leukemia	Pleural effusion	haematopoietic_and_lymphoid_tissue	Leukemia	Chronic Myelogenous Leukemia (CML), blast crisis	CML	NA	Haematopoietic And Lymphoid	Leukemia	chronic myelogenous leukemia	NO	NO	NO	Unknown	Unknown
SIDM00486	ACH-000563	EBC-1	EBC1	Squamous Cell Lung Carcinoma	Squamous Cell Lung Carcinoma	Unknown	lung	Lung Cancer	Non-Small Cell Lung Cancer (NSCLC), Squamous Cell Carcinoma	lung_NSC	lung_squamous	Lung	Lung Cancer	squamous cell lung carcinoma	YES	NO	YES	MSS	Unknown
SIDM00316	ACH-000469	YH-13	YH13	Glioblastoma	Glioblastoma	Unknown	central_nervous_system	Brain Cancer	Glioblastoma	glioma	glioblastoma	Nervous System	Brain Cancer	glioblastoma	YES	YES	YES	MSS	Unknown
SIDM00848	ACH-000052	A673	A673	Ewing's Sarcoma	Ewing s Sarcoma	Muscle	bone	Bone Cancer	Ewings Sarcoma	Ewing_sarcoma	NA	Bone	Sarcoma	ewings sarcoma	NO	NO	NO	Unknown	Unknown
SIDM00596	ACH-001517	HEC-1	HEC1	Endometrial Carcinoma	Endometrial Adenocarcinoma	Endometrium	endometrium	Endometrial/Uterine Cancer	Endometrial Adenocarcinoma	uterus_endometrium	NA	Endometrium	Endometrial Cancer	endometrial adenocarcinoma	YES	NO	YES	MSI	Adherent
SIDM00689	ACH-000151	JM1	JM1	B-Cell Non-Hodgkin's Lymphoma	Precursor T Lymphoblastic Leukemia	Unknown	haematopoietic_and_lymphoid_tissue	Leukemia	Acute Lymphoblastic Leukemia (ALL), B-cell	B-cell_ALL	NA	Haematopoietic And Lymphoid	Leukemia	lymphoblastic leukemia	NO	NO	NO	Unknown	Unknown
SIDM01111	ACH-000087	SK-ES-1	SKES1	Ewing's Sarcoma	Ewing s Sarcoma	Bone	bone	Bone Cancer	Ewings Sarcoma	Ewing_sarcoma	NA	Bone	Sarcoma	ewings sarcoma	NO	NO	NO	Unknown	Unknown
SIDM00503	ACH-000633	FU97	FU97	Gastric Carcinoma	Gastric Adenocarcinoma	Unknown	stomach	Gastric Cancer	Adenocarcinoma	gastric_adenocarcinoma	diffuse_gastric	Stomach	Gastric Cancer	gastric adenocarcinoma	NO	YES	YES	MSS	Adherent
SIDM00740	ACH-000747	NCI-H1703	NCIH1703	Squamous Cell Lung Carcinoma	Squamous Cell Lung Carcinoma	Unknown	lung	Lung Cancer	Non-Small Cell Lung Cancer (NSCLC), Squamous Cell Carcinoma	lung_NSC	lung_adenocarcinoma	Lung	Lung Cancer	squamous cell lung carcinoma	NO	YES	YES	MSS	Adherent
SIDM00447	ACH-000960	REH	REH	B-Lymphoblastic Leukemia	Childhood Precursor B Lymphoblastic Leukemia	Peripheral blood	haematopoietic_and_lymphoid_tissue	Leukemia	Acute Lymphoblastic Leukemia (ALL), B-cell	B-cell_ALL	NA	Haematopoietic And Lymphoid	Leukemia	lymphoblastic leukemia	NO	YES	YES	MSI	Suspension
SIDM01220	ACH-002269	LNZTA3WT4	LNZTA3WT4	Low Grade Glioma	Astrocytoma	Unknown	central_nervous_system	Brain Cancer	Astrocytoma	NA	NA	Nervous System	Brain Cancer	astrocytoma	YES	NO	YES	MSS	Adherent
SIDM01161	ACH-001274	SW982	SW982	Other Solid Carcinomas	Synovial Sarcoma	Synovium	soft_tissue	Sarcoma	Synovial	synovial_sarcoma	NA	Soft Tissue	Sarcoma	synovial sarcoma	NO	YES	YES	MSS	Adherent
SIDM00775	ACH-000785	NCI-H2126	NCIH2126	Non-Small Cell Lung Carcinoma	Non-Small Cell Lung Carcinoma	Peripheral Blood	lung	Lung Cancer	Non-Small Cell Lung Cancer (NSCLC), Adenocarcinoma	lung_NSC	lung_adenocarcinoma	Lung	Lung Cancer	non small cell lung carcinoma	NO	YES	YES	MSS	Adherent
SIDM01048	ACH-000821	EJM	EJM	Plasma Cell Myeloma	Plasma Cell Myeloma	Peritoneal fluid	haematopoietic_and_lymphoid_tissue	Myeloma	Multiple Myeloma	NA	NA	Haematopoietic And Lymphoid	Myeloma	multiple myeloma	NO	YES	YES	MSS	Unknown
SIDM01476	ACH-000123	COV434	COV434	Ovarian Carcinoma	Ovarian Granulosa Cell Tumor	Ovary	ovary	Ovarian Cancer	Adenocarcinoma, endometrioid	ovary_adenocarcinoma	ovary_endometrioid	Ovary	Ovarian Cancer	ovarian adenocarcinoma	NO	YES	YES	Unknown	Adherent
SIDM01593	ACH-000454	HCC95	HCC95	Squamous Cell Lung Carcinoma	Squamous Cell Lung Carcinoma	Unknown	lung	Lung Cancer	Non-Small Cell Lung Cancer (NSCLC), Squamous Cell Carcinoma	lung_NSC	lung_squamous	Lung	Lung Cancer	squamous cell lung carcinoma	NO	YES	YES	Unknown	Adherent
SIDM01626	ACH-000128	LN-319	LN319	Low Grade Glioma	Astrocytoma\xa0	Unknown	central_nervous_system	Brain Cancer	Glioblastoma	glioma	astrocytoma	Nervous System	Brain Cancer	astrocytoma	NO	YES	YES	Unknown	Adherent
SIDM01341	ACH-000127	SLR20	SLR20	Kidney Carcinoma	Renal Cell Carcinoma	Unknown	kidney	Kidney Cancer	Renal Cell Carcinoma	NA	NA	Kidney	Kidney Cancer	renal cell carcinoma	NO	YES	YES	Unknown	Unknown
SIDM01393	ACH-000466	SNU-216	SNU216	Gastric Carcinoma	Gastric Carcinoma	Lymph Node	stomach	Gastric Cancer	Adenocarcinoma, tubular	gastric_adenocarcinoma	NA	Stomach	Gastric Cancer	gastric carcinoma	NO	YES	YES	Unknown	Adherent
SIDM01520	ACH-000503	BICR16	BICR16	Head and Neck Carcinoma	Tongue Squamous Cell Carcinoma	Tongue	upper_aerodigestive_tract	Head and Neck Cancer	Squamous Cell Carcinoma, oral	upper_aerodigestive_squamous	NA	Head And Neck	Head And Neck Cancer	tongue squamous cell carcinoma	NO	NO	NO	Unknown	Unknown
SIDM01582	ACH-000507	KE-39	KE39	Gastric Carcinoma	Gastric Adenocarcinoma	Lymph Node	stomach	Gastric Cancer	Carcinoma	gastric_adenocarcinoma	NA	Stomach	Gastric Cancer	gastric adenocarcinoma	NO	YES	YES	Unknown	Adherent
SIDM01340	ACH-000246	SLR23	SLR23	Kidney Carcinoma	Renal Cell Carcinoma	Unknown	kidney	Kidney Cancer	Renal Cell Carcinoma	NA	NA	Kidney	Kidney Cancer	renal cell carcinoma	NO	YES	YES	Unknown	Unknown
SIDM01535	ACH-001033	CHLA-57	CHLA57	Other Solid Carcinomas	Primitive Neuroectodermal Tumor	Unknown	bone	Bone Cancer	Ewings Sarcoma	Ewing_sarcoma	NA	Bone	Sarcoma	ewings sarcoma	NO	NO	NO	Unknown	Unknown
SIDM01579	ACH-001536	KKU-100	KKU100	Biliary Tract Carcinoma	Cholangiocarcinoma	Liver	biliary_tract	Bile Duct Cancer	Cholangiocarcinoma, extrahepatic	cholangiocarcinoma	NA	Biliary Tract	Biliary Tract Cancer	cholangiocarcinoma	NO	YES	YES	Unknown	Adherent
SIDM01560	ACH-000133	Hs-729-T	HS729	Rhabdomyosarcoma	Embryonal Rhabdomyosarcoma	Unknown	fibroblast	Fibroblast	Rhabdomyosarcoma	NA	NA	Soft Tissue	Sarcoma	rhabdomyosarcoma	NO	YES	YES	Unknown	Adherent
SIDM01622	ACH-000721	HMC-1-8	HMC18	Breast Carcinoma	Breast Carcinoma	Pleural Effusion	pleura	Breast Cancer	Carcinoma	NA	NA	Pleura	Breast Cancer	breast carcinoma	NO	YES	YES	Unknown	Adherent
SIDM01349	ACH-001765	RH-4	RH4	Rhabdomyosarcoma	Alveolar Rhabdomyosarcoma	Liver	soft_tissue	Sarcoma	Rhabdomyosarcoma, alveolar	NA	NA	Soft Tissue	Sarcoma	rhabdomyosarcoma	NO	YES	YES	Unknown	Adherent
SIDM01394	ACH-000907	SNU-349	SNU349	Kidney Carcinoma	Conventional Clear Cell Renal Cell Carcinoma	Kidney	kidney	Kidney Cancer	Renal Carcinoma, clear cell	NA	NA	Kidney	Kidney Cancer	conventional clear cell renal cell carcinoma	NO	YES	YES	Unknown	Adherent
SIDM01523	ACH-000593	BC-3C	BC3C	Bladder Carcinoma	Bladder Carcinoma	Bladder	urinary_tract	Bladder Cancer	Transitional Cell Carcinoma	NA	NA	Bladder	Bladder Cancer	bladder transitional cell carcinoma	NO	YES	YES	Unknown	Adherent
SIDM01373	ACH-001568	MM386	MM386	Melanoma	Melanoma\xa0	Lymph Node	skin	Skin Cancer	Melanoma	melanoma	NA	Skin	Skin Cancer	melanoma	NO	NO	NO	Unknown	Unknown
SIDM01516	ACH-001278	BIN-67	BIN67	Ovarian Carcinoma	Ovarian Small Cell Carcinoma, Hypercalcemic Type	Pelvic Nodule	ovary	Rhabdoid	Small Cell Carcinoma of the Ovary Hypercalcemic Type (SCCOHT)	NA	NA	Soft Tissue	Sarcoma	rhabdoid tumor	NO	YES	YES	Unknown	Unknown
SIDM01354	ACH-001375	PaCaDD-119	PACADD119	Pancreatic Carcinoma	Pancreatic Ductal Adenocarcinoma	Pancreas	pancreas	Pancreatic Cancer	Ductal Adenocarcinoma, exocrine	NA	NA	Pancreas	Pancreatic Cancer	pancreatic adenocarcinoma	NO	YES	YES	Unknown	Adherent
SIDM01387	ACH-000921	NCI-H1339	NCIH1339	Small Cell Lung Carcinoma	Small Cell Lung Carcinoma	Pleural Effusion	pleura	Lung Cancer	Small Cell Lung Cancer (SCLC)	lung_small	NA	Pleura	Lung Cancer	small cell lung carcinoma	NO	YES	YES	Unknown	Unknown
SIDM01466	ACH-001431	TC-205	TC205	Ewing's Sarcoma	Ewing Sarcoma	Unknown	bone	Bone Cancer	Ewings Sarcoma	Ewing_sarcoma	NA	Bone	Sarcoma	ewings sarcoma	NO	YES	YES	Unknown	Unknown
SIDM01629	ACH-000404	K029AX	K029AX	Melanoma	Cutaneous Melanoma	Unknown	skin	Skin Cancer	Melanoma	melanoma	NA	Skin	Skin Cancer	melanoma	NO	YES	YES	Unknown	Unknown
SIDM01336	ACH-000368	SNU-1105	SNU1105	Glioblastoma	Glioblastoma	Brain	central_nervous_system	Brain Cancer	Glioblastoma	glioma	glioblastoma	Nervous System	Brain Cancer	glioblastoma	NO	YES	YES	Unknown	Adherent
SIDM01449	ACH-000517	SNU-410	SNU410	Pancreatic Carcinoma	Pancreatic Ductal Adenocarcinoma	Liver	pancreas	Pancreatic Cancer	Ductal Adenocarcinoma, exocrine	NA	NA	Pancreas	Pancreatic Cancer	pancreatic adenocarcinoma	NO	YES	YES	Unknown	Adherent
SIDM01578	ACH-000862	KMBC-2	KMBC2	Bladder Carcinoma	Bladder Carcinoma	Unknown	urinary_tract	Bladder Cancer	Carcinoma	NA	NA	Bladder	Bladder Cancer	bladder carcinoma	NO	YES	YES	Unknown	Adherent
SIDM01614	ACH-000831	HEC-50B	HEC50B	Endometrial Carcinoma	Endometrial Adenocarcinoma	Peritoneal Fluid	endometrium	Endometrial/Uterine Cancer	Uterine/Endometrial Adenocarcinoma	uterus_endometrium	NA	Endometrium	Endometrial Cancer	endometrial adenocarcinoma	NO	YES	YES	Unknown	Adherent
SIDM01346	ACH-001184	SCMC-RM2	SCMCRM2	Rhabdomyosarcoma	Embryonal Rhabdomyosarcoma	Bone Marrow	soft_tissue	Sarcoma	Rhabdomyosarcoma	NA	NA	Soft Tissue	Sarcoma	rhabdomyosarcoma	NO	YES	YES	Unknown	Unknown
SIDM01380	ACH-001369	OCI-C5x	OCIC5X	Ovarian Carcinoma	Ovarian Clear Cell Adenocarcinoma	Unknown	ovary	Ovarian Cancer	Adenocarcinoma, clear cell	ovary_adenocarcinoma	ovary_clear_cell	Ovary	Ovarian Cancer	ovarian adenocarcinoma	NO	NO	NO	Unknown	Unknown
SIDM01351	ACH-000887	SF172	SF172	Glioblastoma	Glioblastoma	Unknown	central_nervous_system	Brain Cancer	Glioblastoma	glioma	glioblastoma	Nervous System	Brain Cancer	glioblastoma	NO	YES	YES	Unknown	Unknown
SIDM01628	ACH-000851	MOR-CPR	MORCPR	Lung Adenocarcinoma	Lung Adenocarcinoma	Unknown	lung	Lung Cancer	Non-Small Cell Lung Cancer (NSCLC), Adenocarcinoma	lung_NSC	lung_adenocarcinoma	Lung	Lung Cancer	lung adenocarcinoma	NO	NO	NO	Unknown	Unknown
SIDM01406	ACH-001407	UM-UC-13	UMUC13	Bladder Carcinoma	Bladder Carcinoma	Lymph Node	urinary_tract	Bladder Cancer	Transitional Cell Carcinoma	NA	NA	Bladder	Bladder Cancer	bladder transitional cell carcinoma	NO	YES	YES	Unknown	Adherent
SIDM01524	ACH-001329	ANGM-CSS	ANGMCSS	Glioblastoma	Glioblastoma	Temporo-Occipital Lobe	central_nervous_system	Brain Cancer	Glioblastoma	glioma	glioblastoma	Nervous System	Brain Cancer	glioblastoma	NO	NO	NO	Unknown	Unknown
SIDM01454	ACH-000459	TUHR10TKB	TUHR10TKB	Kidney Carcinoma	Renal Cell Carcinoma	Kidney	kidney	Kidney Cancer	Renal Cell Carcinoma	NA	NA	Kidney	Kidney Cancer	renal cell carcinoma	NO	NO	NO	Unknown	Unknown
SIDM01595	ACH-000339	HCC461	HCC461	Lung Adenocarcinoma	Lung Adenocarcinoma	Unknown	lung	Lung Cancer	Non-Small Cell Lung Cancer (NSCLC), Adenocarcinoma	lung_NSC	lung_adenocarcinoma	Lung	Lung Cancer	lung adenocarcinoma	NO	YES	YES	Unknown	Unknown
SIDM01434	ACH-000316	SNU-886	SNU886	Hepatocellular Carcinoma	Hepatocellular Carcinoma	Liver	liver	Liver Cancer	Hepatocellular Carcinoma	NA	NA	Liver	Liver Cancer	hepatocellular carcinoma	NO	YES	YES	Unknown	Adherent
SIDM01421	ACH-000036	U-343-MGa	U343	Glioblastoma	Glioblastoma\xa0	Unknown	central_nervous_system	Brain Cancer	Glioblastoma	glioma	glioblastoma	Nervous System	Brain Cancer	glioblastoma	NO	YES	YES	Unknown	Adherent
SIDM01489	ACH-001322	CME-1	CME1	Other Solid Carcinomas	Monophasic Synovial Sarcoma	Unknown	soft_tissue	Sarcoma	Synovial	synovial_sarcoma	NA	Soft Tissue	Sarcoma	synovial sarcoma	NO	YES	YES	Unknown	Unknown
SIDM01367	ACH-000591	LN-235	LN235	Glioblastoma	Astrocytoma\xa0	Unknown	central_nervous_system	Brain Cancer	Astrocytoma	glioma	astrocytoma	Nervous System	Brain Cancer	astrocytoma	NO	YES	YES	Unknown	Unknown
SIDM01499	ACH-000279	EWS-502	EWS502	Ewing's Sarcoma	Ewing Sarcoma	Unknown	bone	Bone Cancer	Ewings Sarcoma	Ewing_sarcoma	NA	Bone	Sarcoma	ewings sarcoma	NO	YES	YES	Unknown	Unknown
SIDM01436	ACH-000280	SNU-840	SNU840	Ovarian Carcinoma	Malignant Ovarian Brenner Tumor	Ovary	ovary	Ovarian Cancer	Carcinoma, brenner	ovary_non_epithelial	Brenner_tumor	Ovary	Ovarian Cancer	ovarian adenocarcinoma	NO	YES	YES	Unknown	Adherent
SIDM01464	ACH-000502	TCC-PAN2	TCCPAN2	Pancreatic Carcinoma	Pancreatic Carcinoma	Ascites	pancreas	Pancreatic Cancer	Ductal Adenocarcinoma, exocrine	NA	NA	Pancreas	Pancreatic Cancer	pancreatic adenocarcinoma	NO	YES	YES	Unknown	Adherent
SIDM01514	ACH-000160	BT-12	BT12	Other Solid Carcinomas	Atypical Teratoid/Rhabdoid Tumor	Unknown	soft_tissue	Rhabdoid	Atypical Teratoid Rhabdoid Tumor (ATRT)	NA	NA	Soft Tissue	Sarcoma	rhabdoid tumor	NO	YES	YES	Unknown	Unknown
SIDM01324	ACH-000606	PE-CA-PJ34_Clone-C12	PECAPJ34CLONEC12	Head and Neck Carcinoma	Basaloid Squamous Cell Carcinoma	Oral cavity	upper_aerodigestive_tract	Head and Neck Cancer	Squamous Cell Carcinoma, basaloid	upper_aerodigestive_squamous	NA	Head And Neck	Head And Neck Cancer	basaloid squamous cell carcinoma	NO	YES	YES	Unknown	Adherent
SIDM01450	ACH-000898	SNU-719	SNU719	Gastric Carcinoma	Gastric Adenocarcinoma	Stomach	stomach	Gastric Cancer	Adenocarcinoma, tubular	gastric_adenocarcinoma	NA	Stomach	Gastric Cancer	gastric adenocarcinoma	NO	YES	YES	Unknown	Adherent
SIDM01573	ACH-000576	KMS-27	KMS27	Plasma Cell Myeloma	Plasma Cell Myeloma	Peripheral Blood	haematopoietic_and_lymphoid_tissue	Myeloma	Multiple Myeloma	NA	NA	Haematopoietic And Lymphoid	Myeloma	multiple myeloma	NO	YES	YES	Unknown	Unknown
SIDM01402	ACH-001415	UM-UC-7	UMUC7	Bladder Carcinoma	Bladder Carcinoma	Bladder	urinary_tract	Bladder Cancer	Transitional Cell Carcinoma	NA	NA	Bladder	Bladder Cancer	bladder transitional cell carcinoma	NO	NO	NO	Unknown	Unknown
SIDM01526	ACH-000086	ACC-MESO-1	ACCMESO1	Mesothelioma	Pleural Epithelioid Mesothelioma	Unknown	pleura	Lung Cancer	Mesothelioma	NA	NA	Pleura	Lung Cancer	mesothelioma	NO	YES	YES	Unknown	Adherent
SIDM01569	ACH-000734	JHH-5	JHH5	Hepatocellular Carcinoma	Hepatocellular Carcinoma	Liver	liver	Liver Cancer	Hepatocellular Carcinoma	NA	NA	Liver	Liver Cancer	hepatocellular carcinoma	NO	YES	YES	Unknown	Adherent
SIDM01559	ACH-000274	Hs-852-T	HS852T	Melanoma	Melanoma	Under Finger Nail	skin	Skin Cancer	Melanoma	melanoma	NA	Skin	Skin Cancer	melanoma	NO	YES	YES	Unknown	Adherent
SIDM01457	ACH-001211	TTC-549	TTC549	Other Solid Carcinomas	Rhabdoid Tumor	Unknown	soft_tissue	Rhabdoid	Malignant Rhabdoid Tumor	NA	NA	Soft Tissue	Sarcoma	rhabdoid tumor	NO	NO	NO	Unknown	Unknown
SIDM01481	ACH-001050	CW9019	CW9019	Rhabdomyosarcoma	Alveolar Rhabdomyosarcoma	Unknown	soft_tissue	Sarcoma	Rhabdomyosarcoma, alveolar	NA	NA	Soft Tissue	Sarcoma	rhabdomyosarcoma	NO	YES	YES	Unknown	Unknown
SIDM01424	ACH-000782	SEM	SEM	B-Lymphoblastic Leukemia	B Acute Lymphoblastic Leukemia	Peripheral Blood	haematopoietic_and_lymphoid_tissue	Leukemia	Acute Lymphoblastic Leukemia (ALL), B-cell	B-cell_ALL	NA	Haematopoietic And Lymphoid	Leukemia	lymphoblastic leukemia	NO	NO	NO	Unknown	Unknown
SIDM01465	ACH-001205	TC-32	TC32	Other Solid Carcinomas	Primitive Neuroectodermal Tumor	Left ilium and adjacent soft tissue	bone	Bone Cancer	Ewings Sarcoma	Ewing_sarcoma	NA	Bone	Sarcoma	ewings sarcoma	NO	YES	YES	Unknown	Unknown
SIDM01598	ACH-000150	HCC-2935	HCC2935	Lung Adenocarcinoma	Lung Adenocarcinoma	Pleural Effusion	lung	Lung Cancer	Non-Small Cell Lung Cancer (NSCLC), Adenocarcinoma	lung_NSC	lung_adenocarcinoma	Lung	Lung Cancer	lung adenocarcinoma	NO	YES	YES	Unknown	Adherent
SIDM01492	ACH-000095	D-341MED	D341	Other Solid Carcinomas	Medulloblastoma\xa0	Unknown	central_nervous_system	Brain Cancer	Medulloblastoma	medulloblastoma	med_group_3	Nervous System	Brain Cancer	medullablastoma	NO	YES	YES	Unknown	Suspension
SIDM01584	ACH-001096	JR	JR	Rhabdomyosarcoma	Alveolar Rhabdomyosarcoma	Unknown	soft_tissue	Sarcoma	Rhabdomyosarcoma	NA	NA	Soft Tissue	Sarcoma	rhabdomyosarcoma	NO	NO	NO	Unknown	Unknown
SIDM01472	ACH-000471	Li-7	LI7	Hepatocellular Carcinoma	Hepatocellular Carcinoma	Unknown	liver	Liver Cancer	Unknown	NA	NA	Liver	Liver Cancer	hepatocellular carcinoma	NO	YES	YES	Unknown	Adherent
SIDM01473	ACH-000541	KMS-34	KMS34	Plasma Cell Myeloma	Plasma Cell Myeloma	Pleural Effusion	haematopoietic_and_lymphoid_tissue	Myeloma	Multiple Myeloma	NA	NA	Haematopoietic And Lymphoid	Myeloma	multiple myeloma	NO	YES	YES	Unknown	Unknown
SIDM01601	ACH-000143	HCC2429	HCC2429	Non-Small Cell Lung Carcinoma	Non-Small Cell Lung Carcinoma	Unknown	lung	Lung Cancer	Non-Small Cell Lung Cancer (NSCLC), Adenocarcinoma	lung_NSC	NA	Lung	Lung Cancer	non small cell lung carcinoma	NO	YES	YES	Unknown	Unknown
SIDM01528	ACH-000520	59M	59M	Ovarian Carcinoma	High Grade Ovarian Serous Adenocarcinoma	Ascites	ovary	Ovarian Cancer	Adenocarcinoma, high grade serous	ovary_adenocarcinoma	ovary_high_grade_serous	Ovary	Ovarian Cancer	ovarian adenocarcinoma	NO	YES	YES	Unknown	Adherent
SIDM01581	ACH-000773	Ki-JK	KIJK	T-Cell Non-Hodgkin's Lymphoma	Anaplastic Large Cell Lymphoma	Pleural Effusion	haematopoietic_and_lymphoid_tissue	Lymphoma	T-cell, Non-Hodgkins, Anaplastic Large Cell (ALCL)	ALCL	NA	Haematopoietic And Lymphoid	Lymphoma	non-hodgkins lymphoma	NO	YES	YES	Unknown	Suspension
SIDM01576	ACH-000658	KMS-18	KMS18	Plasma Cell Myeloma	Plasma Cell Myeloma	Peripheral Blood	haematopoietic_and_lymphoid_tissue	Myeloma	Multiple Myeloma	NA	NA	Haematopoietic And Lymphoid	Myeloma	multiple myeloma	NO	YES	YES	Unknown	Unknown
SIDM01571	ACH-000237	JHOM-1	JHOM1	Ovarian Carcinoma	Ovarian Mucinous Adenocarcinoma	Unknown	ovary	Ovarian Cancer	Adenocarcinoma, mucinous	ovary_adenocarcinoma	ovary_mucinous	Ovary	Ovarian Cancer	ovarian adenocarcinoma	NO	YES	YES	Unknown	Adherent
SIDM01575	ACH-000426	KMS-20	KMS20	Plasma Cell Myeloma	Plasma Cell Myeloma	Bone Marrow	haematopoietic_and_lymphoid_tissue	Myeloma	Multiple Myeloma	NA	NA	Haematopoietic And Lymphoid	Myeloma	multiple myeloma	NO	YES	YES	Unknown	Unknown
SIDM01484	ACH-001302	COG-N-305	COGN305	Neuroblastoma	Neuroblastoma\xa0	Unknown	autonomic_ganglia	Neuroblastoma	Unknown	neuroblastoma	NA	Nervous System	Neuroblastoma	neuroblastoma	NO	NO	NO	Unknown	Unknown
SIDM01405	ACH-001408	UM-UC-14	UMUC14	Bladder Carcinoma	Renal Pelvis Carcinoma	Renal Pelvis	urinary_tract	Bladder Cancer	Transitional Cell Carcinoma	NA	NA	Bladder	Bladder Cancer	bladder transitional cell carcinoma	NO	YES	YES	Unknown	Adherent
SIDM01384	ACH-000251	NCI-H2887	NCIH2887	Squamous Cell Lung Carcinoma	Squamous Cell Lung Carcinoma	Unknown	lung	Lung Cancer	Non-Small Cell Lung Cancer (NSCLC), unspecified	lung_NSC	NA	Lung	Lung Cancer	squamous cell lung carcinoma	NO	YES	YES	Unknown	Unknown
SIDM01432	ACH-000495	TUHR4TKB	TUHR4TKB	Kidney Carcinoma	Renal Cell Carcinoma	Kidney	kidney	Kidney Cancer	Renal Cell Carcinoma	NA	NA	Kidney	Kidney Cancer	renal cell carcinoma	NO	YES	YES	Unknown	Adherent
SIDM01627	ACH-001735	SEM-K2	SEMK2	B-Lymphoblastic Leukemia	B Acute Lymphoblastic Leukemia	Peripheral Blood	haematopoietic_and_lymphoid_tissue	Leukemia	Acute Lymphoblastic Leukemia (ALL), B-cell	B-cell_ALL	NA	Haematopoietic And Lymphoid	Leukemia	lymphoblastic leukemia	NO	YES	YES	Unknown	Suspension
SIDM01368	ACH-000255	LMSU	LMSU	Gastric Carcinoma	Gastric Carcinoma	Lymph Node	stomach	Gastric Cancer	Unknown	NA	NA	Stomach	Gastric Cancer	gastric carcinoma	NO	YES	YES	Unknown	Adherent
SIDM01437	ACH-000460	SNU-8	SNU8	Ovarian Carcinoma	Ovarian Serous Cystadenocarcinoma	Ascites	ovary	Ovarian Cancer	Adenocarcinoma, high grade serous	ovary_adenocarcinoma	ovary_high_grade_serous	Ovary	Ovarian Cancer	ovarian adenocarcinoma	NO	YES	YES	Unknown	Adherent
SIDM01521	ACH-001020	BT-16	BT16	Other Solid Carcinomas	Atypical Teratoid/Rhabdoid Tumor	Unknown	soft_tissue	Rhabdoid	Atypical Teratoid Rhabdoid Tumor (ATRT)	NA	NA	Soft Tissue	Sarcoma	rhabdoid tumor	NO	NO	NO	Unknown	Unknown
SIDM01316	ACH-000041	RD-ES	RDES	Ewing's Sarcoma	Ewing s Sarcoma	Unknown	bone	Bone Cancer	Ewings Sarcoma	Ewing_sarcoma	NA	Bone	Sarcoma	ewings sarcoma	NO	YES	YES	Unknown	Adherent
SIDM01606	ACH-000901	HCC1359	HCC1359	Non-Small Cell Lung Carcinoma	Giant Cell Lung Carcinoma	Unknown	lung	Lung Cancer	Non-Small Cell Lung Cancer (NSCLC), Large Cell Carcinoma	lung_NSC	lung_large	Lung	Lung Cancer	giant cell lung carcinoma	NO	YES	YES	Unknown	Adherent
SIDM01537	ACH-001031	CHLA-266	CHLA266	Other Solid Carcinomas	Atypical Teratoid/Rhabdoid Tumor	Unknown	soft_tissue	Rhabdoid	Atypical Teratoid Rhabdoid Tumor (ATRT)	NA	NA	Soft Tissue	Sarcoma	rhabdoid tumor	NO	YES	YES	Unknown	Semi-Adherent
SIDM01518	ACH-000771	BICR56	BICR56	Head and Neck Carcinoma	Tongue Squamous Cell Carcinoma	Tongue	upper_aerodigestive_tract	Head and Neck Cancer	Squamous Cell Carcinoma, oral	upper_aerodigestive_squamous	NA	Head And Neck	Head And Neck Cancer	tongue squamous cell carcinoma	NO	YES	YES	Unknown	Adherent
SIDM01317	ACH-001173	R262	R262	Other Solid Carcinomas	Medulloblastoma	Unknown	central_nervous_system	Brain Cancer	Medulloblastoma	medulloblastoma	NA	Nervous System	Brain Cancer	medullablastoma	NO	YES	YES	Unknown	Unknown
SIDM01471	ACH-000604	KYO-1	KYO1	Chronic Myelogenous Leukemia	Chronic Myelogenous Leukemia, BCR-ABL1 Positive	Peripheral Blood	haematopoietic_and_lymphoid_tissue	Leukemia	Chronic Myelogenous Leukemia (CML), blast crisis	CML	NA	Haematopoietic And Lymphoid	Leukemia	chronic myelogenous leukemia	NO	NO	NO	Unknown	Unknown
SIDM01558	ACH-001737	CCRF-HSB-2	HSB2	T-Lymphoblastic Leukemia	Childhood T Acute Lymphoblastic Leukemia	Peripheral Blood	haematopoietic_and_lymphoid_tissue	Leukemia	Acute Lymphoblastic Leukemia (ALL), T-cell	T-cell_ALL	NA	Haematopoietic And Lymphoid	Leukemia	lymphoblastic leukemia	NO	NO	NO	Unknown	Unknown
SIDM01589	ACH-000167	KE-97	KE97	Plasma Cell Myeloma	Mucinous Gastric Adenocarcinoma	Mesenterium	haematopoietic_and_lymphoid_tissue	Gastric Cancer	Adenocarcinoma, mucinous	gastric_adenocarcinoma	NA	Haematopoietic And Lymphoid	Myeloma	gastric adenocarcinoma	NO	NO	NO	Unknown	Unknown
SIDM01636	ACH-000029	HCC827-GR5	HCC827GR5	Lung Adenocarcinoma	Lung Adenocarcinoma	Lung	lung	Lung Cancer	Non-Small Cell Lung Cancer (NSCLC), Adenocarcinoma	lung_NSC	lung_adenocarcinoma	Lung	Lung Cancer	lung adenocarcinoma	NO	NO	NO	Unknown	Unknown
SIDM01532	ACH-001454	C10	C10	Colorectal Carcinoma	Colon Adenocarcinoma	Colon	large_intestine	Colon/Colorectal Cancer	Colon Adenocarcinoma	NA	NA	Colon/Rectum	Colorectal Cancer	colon adenocarcinoma	NO	NO	NO	Unknown	Unknown
SIDM01555	ACH-000512	INA-6	INA6	Plasma Cell Myeloma	Plasma Cell Myeloma	Unknown	haematopoietic_and_lymphoid_tissue	Myeloma	Multiple Myeloma	NA	NA	Haematopoietic And Lymphoid	Myeloma	multiple myeloma	NO	YES	YES	Unknown	Unknown
SIDM01409	ACH-000834	UM-UC-1	UMUC1	Bladder Carcinoma	Bladder Carcinoma	Lymph Node	urinary_tract	Bladder Cancer	Transitional Cell Carcinoma	NA	NA	Bladder	Bladder Cancer	bladder transitional cell carcinoma	NO	YES	YES	Unknown	Adherent
SIDM01486	ACH-001038	COG-E-352	COGE352	Ewing's Sarcoma	Primitive Neuroectodermal Tumor	Blood	bone	Bone Cancer	Ewings Sarcoma	Ewing_sarcoma	NA	Bone	Sarcoma	ewings sarcoma	NO	YES	YES	Unknown	Suspension
SIDM01372	ACH-000266	SNU-213	SNU213	Pancreatic Carcinoma	Pancreatic Ductal Adenocarcinoma	Pancreas	pancreas	Pancreatic Cancer	Ductal Adenocarcinoma, exocrine	NA	NA	Pancreas	Pancreatic Cancer	pancreatic adenocarcinoma	NO	YES	YES	Unknown	Adherent
SIDM01557	ACH-001523	HSC-1	HSC1	Other Solid Carcinomas	Skin Squamous Cell Carcinoma	Skin	skin	Skin Cancer	Squamous Cell Carcinoma	skin_squamous	NA	Skin	Skin Cancer	skin squamous cell carcinoma	NO	YES	YES	Unknown	Adherent
SIDM01470	ACH-000387	TF-1	TF1	Acute Myeloid Leukemia	Erythroleukemia	Bone Marrow	haematopoietic_and_lymphoid_tissue	Leukemia	Acute Myelogenous Leukemia (AML)	AML	NA	Haematopoietic And Lymphoid	Leukemia	acute myeloid leukemia	NO	YES	YES	Unknown	Suspension
SIDM01525	ACH-000557	AML-193	AML193	Acute Myeloid Leukemia	Childhood Acute Myeloid Leukemia	Unknown	haematopoietic_and_lymphoid_tissue	Leukemia	Acute Myelogenous Leukemia (AML), M5 (Monocytic)	AML	NA	Haematopoietic And Lymphoid	Leukemia	acute myeloid leukemia	NO	YES	YES	Unknown	Suspension
SIDM01545	ACH-000511	Calu-1	CALU1	Non-Small Cell Lung Carcinoma	Squamous Cell Lung Carcinoma	Pleura	lung	Lung Cancer	Non-Small Cell Lung Cancer (NSCLC), Squamous Cell Carcinoma	lung_NSC	lung_squamous	Lung	Lung Cancer	squamous cell lung carcinoma	NO	YES	YES	Unknown	Adherent
SIDM01352	ACH-001377	PaCaDD-137	PACADD137	Pancreatic Carcinoma	Pancreatic Ductal Adenocarcinoma	Pancreas	pancreas	Pancreatic Cancer	Ductal Adenocarcinoma, exocrine	NA	NA	Pancreas	Pancreatic Cancer	pancreatic adenocarcinoma	NO	YES	YES	Unknown	Adherent
SIDM01433	ACH-000317	THUR14TKB	TUHR14TKB	Kidney Carcinoma	Renal Cell Carcinoma	Kidney	kidney	Kidney Cancer	Renal Cell Carcinoma	NA	NA	Kidney	Kidney Cancer	renal cell carcinoma	NO	YES	YES	Unknown	Adherent
SIDM01458	ACH-001750	TTC-442	TTC442	Rhabdomyosarcoma	Embryonal Rhabdomyosarcoma	Unknown	soft_tissue	Sarcoma	Rhabdomyosarcoma, embryonal	NA	NA	Soft Tissue	Sarcoma	rhabdomyosarcoma	NO	YES	YES	Unknown	Unknown
SIDM01480	ACH-000256	COV318	COV318	Ovarian Carcinoma	High Grade Ovarian Serous Adenocarcinoma	Ascites	ovary	Ovarian Cancer	Adenocarcinoma, high grade serous	ovary_adenocarcinoma	ovary_high_grade_serous	Ovary	Ovarian Cancer	ovarian adenocarcinoma	NO	YES	YES	Unknown	Adherent
SIDM01577	ACH-000889	KMM-1	KMM1	Plasma Cell Myeloma	Plasma Cell Myeloma	Subcutaneous Plasmacytoma	haematopoietic_and_lymphoid_tissue	Myeloma	Multiple Myeloma	NA	NA	Haematopoietic And Lymphoid	Myeloma	multiple myeloma	NO	YES	YES	Unknown	Semi-Adherent
SIDM01357	ACH-001554	Mel-202	MEL202	Melanoma	Uveal Melanoma	Uveal Melanoma	uvea	Eye Cancer	Uveal Melanoma	uveal_melanoma	NA	Nervous System	Eye Cancer	uveal melanoma	NO	YES	YES	Unknown	Adherent
SIDM01399	ACH-001232	UW228	UW228	Other Solid Carcinomas	Medulloblastoma	Brain	central_nervous_system	Brain Cancer	Medulloblastoma	medulloblastoma	non-MYC	Nervous System	Brain Cancer	medullablastoma	NO	YES	YES	Unknown	Unknown
SIDM01356	ACH-001563	MM127	MM127	Melanoma	Melanoma\xa0	Unknown	skin	Skin Cancer	Melanoma, amelanotic	melanoma	NA	Skin	Skin Cancer	melanoma	NO	NO	NO	Unknown	Unknown
SIDM01497	ACH-001067	F5	F5	Other Solid Carcinomas	Meningioma\xa0	Unknown	central_nervous_system	Brain Cancer	Meningioma	meningioma	NA	Nervous System	Brain Cancer	meningioma	NO	YES	YES	Unknown	Unknown
SIDM01585	ACH-001353	JoPaca-1	JOPACA1	Pancreatic Carcinoma	Pancreatic Ductal Adenocarcinoma	Pancreas	pancreas	Pancreatic Cancer	Ductal Adenocarcinoma, exocrine	NA	NA	Pancreas	Pancreatic Cancer	pancreatic adenocarcinoma	NO	YES	YES	Unknown	Adherent
SIDM01556	ACH-000829	HuNS1	HUNS1	Plasma Cell Myeloma	Plasma Cell Myeloma	Unknown	haematopoietic_and_lymphoid_tissue	Myeloma	Multiple Myeloma	NA	NA	Haematopoietic And Lymphoid	Myeloma	multiple myeloma	NO	NO	NO	Unknown	Unknown
SIDM01355	ACH-001566	MM370	MM370	Melanoma	Melanoma\xa0	Lymph Node	skin	Skin Cancer	Melanoma	melanoma	NA	Skin	Skin Cancer	melanoma	NO	NO	NO	Unknown	Unknown
SIDM01331	ACH-000791	RERF-LC-AD1	RERFLCAD1	Lung Adenocarcinoma	Lung Adenocarcinoma	Lung	lung	Lung Cancer	Non-Small Cell Lung Cancer (NSCLC), Adenocarcinoma	lung_NSC	lung_adenocarcinoma	Lung	Lung Cancer	lung adenocarcinoma	NO	YES	YES	Unknown	Adherent
SIDM01348	ACH-001745	RH-JT	RHJT	Rhabdomyosarcoma	Alveolar Rhabdomyosarcoma	Unknown	soft_tissue	Sarcoma	Rhabdomyosarcoma, alveolar	NA	NA	Soft Tissue	Sarcoma	rhabdomyosarcoma	NO	YES	YES	Unknown	Unknown
SIDM01398	ACH-000661	WM1799	WM1799	Melanoma	Melanoma	Unknown	skin	Skin Cancer	Melanoma	melanoma	NA	Skin	Skin Cancer	melanoma	NO	YES	YES	Unknown	Adherent
SIDM01463	ACH-000397	TEN	TEN	Endometrial Carcinoma	Endometrial Carcinoma	Endometrium	endometrium	Endometrial/Uterine Cancer	Clear Cell Carcinoma	uterus_endometrium	NA	Endometrium	Endometrial Cancer	endometrial carcinoma	NO	YES	YES	Unknown	Adherent
SIDM01517	ACH-000415	BICR6	BICR6	Head and Neck Carcinoma	Hypopharyngeal Squamous Cell Carcinoma	Hypopharynx¬†	upper_aerodigestive_tract	Head and Neck Cancer	Squamous Cell Carcinoma, oral	upper_aerodigestive_squamous	NA	Head And Neck	Head And Neck Cancer	hypopharyngeal squamous cell carcinoma	NO	YES	YES	Unknown	Adherent
SIDM01475	ACH-001048	COV504	COV504	Ovarian Carcinoma	Ovarian Carcinoma	Pleural Effusion	ovary	Ovarian Cancer	Adenocarcinoma, high grade serous	ovary_adenocarcinoma	ovary_high_grade_serous	Ovary	Ovarian Cancer	ovarian carcinoma	NO	YES	YES	Unknown	Adherent
SIDM01501	ACH-001053	D-425MED	D425	Other Solid Carcinomas	Medulloblastoma\xa0	Unknown	central_nervous_system	Brain Cancer	Medulloblastoma	medulloblastoma	med_group_3	Nervous System	Brain Cancer	medullablastoma	NO	NO	NO	Unknown	Unknown
SIDM01343	ACH-000764	SH-10-TC	SH10TC	Gastric Carcinoma	Gastric Carcinoma	Unknown	stomach	Gastric Cancer	Adenocarcinoma, mucinous	gastric_adenocarcinoma	NA	Stomach	Gastric Cancer	gastric carcinoma	NO	NO	NO	Unknown	Unknown
SIDM01415	ACH-001957	UM-Chor1	UMCHOR1	Other Solid Carcinomas	Clivus Chordoma	Clivus	bone	Bone Cancer	Chordoma	chordoma	NA	Bone	Bone Cancer	chordoma	NO	NO	NO	Unknown	Unknown
SIDM01568	ACH-001346	H103	H103	Head and Neck Carcinoma	Tongue Squamous Cell Carcinoma	Tongue	upper_aerodigestive_tract	Head and Neck Cancer	Squamous Cell Carcinoma, buccal mucosa	buccal_mucosa	NA	Head And Neck	Head And Neck Cancer	tongue squamous cell carcinoma	NO	YES	YES	Unknown	Adherent
SIDM01468	ACH-001283	TC-106	TC106	Ewing's Sarcoma	Ewing Sarcoma	Scalp	bone	Bone Cancer	Ewings Sarcoma	Ewing_sarcoma	NA	Bone	Sarcoma	ewings sarcoma	NO	YES	YES	Unknown	Unknown
SIDM01400	ACH-000262	UOK101	UOK101	Kidney Carcinoma	Clear Cell Renal Cell Carcinoma	Kidney	kidney	Kidney Cancer	Renal Cell Carcinoma	NA	NA	Kidney	Kidney Cancer	clear cell renal cell carcinoma	NO	NO	NO	Unknown	Unknown
SIDM01551	ACH-000485	GSU	GSU	Gastric Carcinoma	Gastric Carcinoma	Ascites	stomach	Gastric Cancer	Adenocarcinoma	gastric_adenocarcinoma	NA	Stomach	Gastric Cancer	gastric carcinoma	NO	YES	YES	Unknown	Adherent
SIDM01428	ACH-001736	HB1119	HB1119	B-Lymphoblastic Leukemia	Precursor B Lymphoblastic Leukemia	Unknown	haematopoietic_and_lymphoid_tissue	Leukemia	Acute Lymphoblastic Leukemia (ALL), B-cell	B-cell_ALL	NA	Haematopoietic And Lymphoid	Leukemia	lymphoblastic leukemia	NO	YES	YES	Unknown	Unknown
SIDM01586	ACH-001532	JMU-RTK-2	JMURTK2	Other Solid Carcinomas	Rhabdoid Tumor	Spinal Fluid	soft_tissue	Rhabdoid	Malignant Rhabdoid Tumor	NA	NA	Soft Tissue	Sarcoma	rhabdoid tumor	NO	YES	YES	Unknown	Adherent
SIDM01344	ACH-001645	SEKI	SEKI	Melanoma	Melanoma	Skin (Lower Leg)	skin	Skin Cancer	Melanoma	melanoma	NA	Skin	Skin Cancer	melanoma	NO	YES	YES	Unknown	Unknown
SIDM01448	ACH-000500	SNU-46	SNU46	Head and Neck Carcinoma	Laryngeal Squamous Cell Carcinoma	Larynx	upper_aerodigestive_tract	Head and Neck Cancer	Squamous Cell Carcinoma, laryngeal	upper_aerodigestive_squamous	NA	Head And Neck	Head And Neck Cancer	laryngeal squamous cell carcinoma	NO	NO	NO	Unknown	Unknown
SIDM01370	ACH-001354	LA-N-2	LAN2	Neuroblastoma	Neuroblastoma\xa0	Primary Tumour	autonomic_ganglia	Neuroblastoma	Unknown	neuroblastoma	NA	Nervous System	Neuroblastoma	neuroblastoma	NO	YES	YES	Unknown	Adherent
SIDM01452	ACH-001391	SUM-159PT	SUM159PT	Breast Carcinoma	Breast Carcinoma	Breast	breast	Breast Cancer	Carcinoma, anaplastic	TNBC	NA	Breast	Breast Cancer	breast carcinoma	NO	YES	YES	Unknown	Unknown
SIDM01500	ACH-000499	EW-8	EW8	Ewing's Sarcoma	Ewing Sarcoma	Unknown	bone	Bone Cancer	Ewings Sarcoma	Ewing_sarcoma	NA	Bone	Sarcoma	ewings sarcoma	NO	NO	NO	Unknown	Unknown
SIDM01322	ACH-000735	PE-CA-PJ49	PECAPJ49	Head and Neck Carcinoma	Oral Cavity Squamous Cell Carcinoma	Oral cavity	upper_aerodigestive_tract	Head and Neck Cancer	Squamous Cell Carcinoma, oral	upper_aerodigestive_squamous	NA	Head And Neck	Head And Neck Cancer	oral cavity squamous cell carcinoma	NO	YES	YES	Unknown	Adherent
SIDM01339	ACH-000272	SLR24	SLR24	Kidney Carcinoma	Renal Cell Carcinoma	Unknown	kidney	Kidney Cancer	Renal Cell Carcinoma	NA	NA	Kidney	Kidney Cancer	renal cell carcinoma	NO	YES	YES	Unknown	Unknown
SIDM01512	ACH-000458	CJM	CJM	Melanoma	Melanoma\xa0	Unknown	skin	Skin Cancer	Melanoma	melanoma	NA	Skin	Skin Cancer	melanoma	NO	YES	YES	Unknown	Unknown
SIDM01543	ACH-000025	CH-157MN	CH157MN	Other Solid Carcinomas	Meningioma\xa0	Unknown	central_nervous_system	Brain Cancer	Meningioma	meningioma	NA	Nervous System	Brain Cancer	meningioma	NO	YES	YES	Unknown	Unknown
SIDM01617	ACH-000994	HEC-59	HEC59	Endometrial Carcinoma	Endometrial Adenocarcinoma	Uterine Corpus	endometrium	Endometrial/Uterine Cancer	Uterine/Endometrial Adenocarcinoma	uterus_endometrium	NA	Endometrium	Endometrial Cancer	endometrial adenocarcinoma	NO	YES	YES	Unknown	Adherent
SIDM01427	ACH-001956	MUG-Chor1	MUGCHOR1	Other Solid Carcinomas	Sacral Chordoma	Sacral Vertebrae	bone	Bone Cancer	Chordoma	chordoma	NA	Bone	Bone Cancer	chordoma	NO	NO	NO	Unknown	Unknown
SIDM01540	ACH-001300	CHLA-15	CHLA15	Neuroblastoma	Neuroblastoma\xa0	Unknown	autonomic_ganglia	Neuroblastoma	Unknown	neuroblastoma	NA	Nervous System	Neuroblastoma	neuroblastoma	NO	YES	YES	Unknown	Adherent
SIDM01546	ACH-000234	CAKI-2	CAKI2	Kidney Carcinoma	Papillary Renal Cell Carcinoma	Kidney	kidney	Kidney Cancer	Renal Carcinoma, clear cell	NA	NA	Kidney	Kidney Cancer	papillary renal cell carcinoma	NO	YES	YES	Unknown	Adherent
SIDM01511	ACH-000746	GSS	GSS	Gastric Carcinoma	Gastric Carcinoma	Liver	stomach	Gastric Cancer	Adenocarcinoma	gastric_adenocarcinoma	NA	Stomach	Gastric Cancer	gastric carcinoma	NO	YES	YES	Unknown	Suspension
SIDM01363	ACH-000390	LUDLU-1	LUDLU1	Squamous Cell Lung Carcinoma	Squamous Cell Lung Carcinoma	Unknown	lung	Lung Cancer	Non-Small Cell Lung Cancer (NSCLC), Squamous Cell Carcinoma	lung_NSC	lung_squamous	Lung	Lung Cancer	squamous cell lung carcinoma	NO	YES	YES	Unknown	Adherent
SIDM01611	ACH-000996	HEC-251	HEC251	Endometrial Carcinoma	Endometrial Carcinoma	Uterine Corpus	endometrium	Endometrial/Uterine Cancer	Uterine/Endometrial Adenocarcinoma	uterus_endometrium	NA	Endometrium	Endometrial Cancer	endometrial carcinoma	NO	YES	YES	Unknown	Adherent
SIDM01533	ACH-001458	C75	C75	Colorectal Carcinoma	Colon Adenocarcinoma	Colon	large_intestine	Colon/Colorectal Cancer	Colon Adenocarcinoma	NA	NA	Colon/Rectum	Colorectal Cancer	colon adenocarcinoma	NO	NO	NO	Unknown	Unknown
SIDM01588	ACH-000993	JHUEM-7	JHUEM7	Endometrial Carcinoma	Endometrial Adenocarcinoma	Unknown	endometrium	Endometrial/Uterine Cancer	Endometrial Adenocarcinoma	uterus_endometrium	NA	Endometrium	Endometrial Cancer	endometrial adenocarcinoma	NO	YES	YES	Unknown	Adherent
SIDM01379	ACH-000436	OCI-My7	OCIMY7	Plasma Cell Myeloma	Plasma Cell Myeloma	Unknown	haematopoietic_and_lymphoid_tissue	Myeloma	Multiple Myeloma	NA	NA	Haematopoietic And Lymphoid	Myeloma	multiple myeloma	NO	YES	YES	Unknown	Unknown
SIDM01612	ACH-000946	HEC-265	HEC265	Endometrial Carcinoma	Endometrial Adenocarcinoma	Uterine Corpus	endometrium	Endometrial/Uterine Cancer	Endometrial Adenocarcinoma	uterus_endometrium	NA	Endometrium	Endometrial Cancer	endometrial adenocarcinoma	NO	YES	YES	Unknown	Adherent
SIDM01570	ACH-000324	JHOC-5	JHOC5	Ovarian Carcinoma	Ovarian Clear Cell Adenocarcinoma	Unknown	ovary	Ovarian Cancer	Carcinoma, clear cell	ovary_adenocarcinoma	ovary_clear_cell	Ovary	Ovarian Cancer	ovarian adenocarcinoma	NO	YES	YES	Unknown	Adherent
SIDM01467	ACH-001430	TC-138	TC138	Ewing's Sarcoma	Ewing Sarcoma	Unknown	bone	Bone Cancer	Ewings Sarcoma	Ewing_sarcoma	NA	Bone	Sarcoma	ewings sarcoma	NO	NO	NO	Unknown	Unknown
SIDM01407	ACH-001413	UM-UC-11	UMUC11	Bladder Carcinoma	Bladder Carcinoma	Bladder	urinary_tract	Bladder Cancer	Transitional Cell Carcinoma	NA	NA	Bladder	Bladder Cancer	bladder transitional cell carcinoma	NO	YES	YES	Unknown	Adherent
SIDM01413	ACH-000630	YD-8	YD8	Head and Neck Carcinoma	Tongue Squamous Cell Carcinoma	Tongue	upper_aerodigestive_tract	Head and Neck Cancer	Squamous Cell Carcinoma, tongue	upper_aerodigestive_squamous	NA	Head And Neck	Head And Neck Cancer	tongue squamous cell carcinoma	NO	YES	YES	Unknown	Adherent
SIDM01554	ACH-000331	IST-MES-2	ISTMES2	Mesothelioma	Pleural Epithelioid Mesothelioma	Pleural Effusion	pleura	Lung Cancer	Mesothelioma	NA	NA	Pleura	Lung Cancer	mesothelioma	NO	YES	YES	Unknown	Adherent
SIDM01321	ACH-000307	PK-1	PK1	Pancreatic Carcinoma	Pancreatic Carcinoma	Liver	pancreas	Pancreatic Cancer	Ductal Adenocarcinoma, exocrine	NA	NA	Pancreas	Pancreatic Cancer	pancreatic adenocarcinoma	NO	YES	YES	Unknown	Adherent
SIDM01515	ACH-001450	BLUE-1	BLUE1	Burkitt's Lymphoma	Burkitt s Lymphoma	Bone Marrow	haematopoietic_and_lymphoid_tissue	Lymphoma	B-cell, Non-Hodgkins, Burkitts	Burkitt_lymphoma	NA	Haematopoietic And Lymphoid	Lymphoma	non-hodgkins lymphoma	NO	NO	NO	Unknown	Unknown
SIDM01550	ACH-001028	CHLA-06-ATRT	CHLA06ATRT	Other Solid Carcinomas	Atypical Teratoid/Rhabdoid Tumor	Brain	soft_tissue	Rhabdoid	Atypical Teratoid Rhabdoid Tumor (ATRT)	NA	NA	Soft Tissue	Sarcoma	rhabdoid tumor	NO	YES	YES	Unknown	Suspension
SIDM01320	ACH-000468	PK-45H	PK45H	Pancreatic Carcinoma	Pancreatic Carcinoma	Unknown	pancreas	Pancreatic Cancer	Ductal Adenocarcinoma, exocrine	NA	NA	Pancreas	Pancreatic Cancer	pancreatic adenocarcinoma	NO	YES	YES	Unknown	Adherent
SIDM01397	ACH-000765	WM983B	WM983B	Melanoma	Melanoma	Lymph Node	skin	Skin Cancer	Melanoma	melanoma	NA	Skin	Skin Cancer	melanoma	NO	YES	YES	Unknown	Adherent
SIDM01345	ACH-001280	SCS214	SCS214	Other Solid Carcinomas	Synovial Sarcoma	Unknown	soft_tissue	Sarcoma	Synovial	synovial_sarcoma	NA	Soft Tissue	Sarcoma	synovial sarcoma	NO	YES	YES	Unknown	Unknown
SIDM01338	ACH-000600	SLR26	SLR26	Kidney Carcinoma	Renal Cell Carcinoma	Unknown	kidney	Kidney Cancer	Renal Cell Carcinoma	NA	NA	Kidney	Kidney Cancer	renal cell carcinoma	NO	YES	YES	Unknown	Unknown
SIDM01623	ACH-001522	HMY-1	HMY1	Melanoma	Melanoma	Lymph Node	skin	Skin Cancer	Melanoma	melanoma	NA	Skin	Skin Cancer	melanoma	NO	NO	NO	Unknown	Unknown
SIDM01443	ACH-000344	SNU-668	SNU668	Gastric Carcinoma	Signet Ring Cell Gastric Adenocarcinoma	Ascites	stomach	Gastric Cancer	Adenocarcinoma, signet ring cell	gastric_adenocarcinoma	diffuse_gastric	Stomach	Gastric Cancer	gastric adenocarcinoma	NO	NO	NO	Unknown	Unknown
SIDM01619	ACH-000984	HEC-6	HEC6	Endometrial Carcinoma	Endometrial Adenocarcinoma	Uterine Body	endometrium	Endometrial/Uterine Cancer	Endometrial Adenocarcinoma	uterus_endometrium	NA	Endometrium	Endometrial Cancer	endometrial adenocarcinoma	NO	YES	YES	Unknown	Adherent
SIDM01378	ACH-000646	OVMANA	OVMANA	Ovarian Carcinoma	Ovarian Clear Cell Adenocarcinoma	Ovary	ovary	Ovarian Cancer	Adenocarcinoma, clear cell	ovary_adenocarcinoma	ovary_clear_cell	Ovary	Ovarian Cancer	ovarian adenocarcinoma	NO	YES	YES	Unknown	Adherent
SIDM01600	ACH-000975	HCC-2450	HCC2450	Squamous Cell Lung Carcinoma	Squamous Cell Lung Carcinoma	Lung	lung	Lung Cancer	Non-Small Cell Lung Cancer (NSCLC), Adenocarcinoma	lung_NSC	lung_adenocarcinoma	Lung	Lung Cancer	squamous cell lung carcinoma	NO	YES	YES	Unknown	Unknown
SIDM01620	ACH-001521	HKA-1	HKA1	Head and Neck Carcinoma	Keratoacanthoma	Right Cheek	skin	Head and Neck Cancer	Keratoacanthoma	skin_squamous	keratoacanthoma	Skin	Skin Cancer	keratoacanthoma	NO	YES	YES	Unknown	Adherent
SIDM01439	ACH-000537	SNU-761	SNU761	Hepatocellular Carcinoma	Hepatocellular Carcinoma	Liver	liver	Liver Cancer	Hepatocellular Carcinoma	NA	NA	Liver	Liver Cancer	hepatocellular carcinoma	NO	YES	YES	Unknown	Adherent
SIDM01478	ACH-001340	COV413A	COV413A	Ovarian Carcinoma	Ovarian Carcinoma	Sigmoid Colon	ovary	Ovarian Cancer	Carcinoma	NA	NA	Ovary	Ovarian Cancer	ovarian carcinoma	NO	YES	YES	Unknown	Adherent
SIDM01494	ACH-000445	KNS-60	KNS60	Glioblastoma	Glioblastoma\xa0	Unknown	central_nervous_system	Brain Cancer	Glioblastoma	glioma	glioblastoma	Nervous System	Brain Cancer	glioblastoma	NO	YES	YES	Unknown	Adherent
SIDM01482	ACH-000695	COR-L47	CORL47	Small Cell Lung Carcinoma	Small Cell Lung Carcinoma	Bone Marrow	lung	Lung Cancer	Small Cell Lung Cancer (SCLC)	lung_small	NA	Lung	Lung Cancer	small cell lung carcinoma	NO	YES	YES	Unknown	Suspension
SIDM01365	ACH-000215	LN-382	LN382	Glioblastoma	Glioblastoma\xa0	Unknown	central_nervous_system	Brain Cancer	Glioblastoma	glioma	glioblastoma	Nervous System	Brain Cancer	glioblastoma	NO	YES	YES	Unknown	Unknown
SIDM01479	ACH-000278	COV362	COV362	Ovarian Carcinoma	High Grade Ovarian Serous Adenocarcinoma	Pleural Effusion	pleura	Ovarian Cancer	Adenocarcinoma, high grade serous	ovary_adenocarcinoma	ovary_high_grade_serous	Pleura	Ovarian Cancer	ovarian adenocarcinoma	NO	YES	YES	Unknown	Adherent
SIDM01371	ACH-000673	LN-443	LN443	Glioblastoma	Glioblastoma\xa0	Unknown	central_nervous_system	Brain Cancer	Glioblastoma	glioma	glioblastoma	Nervous System	Brain Cancer	glioblastoma	NO	YES	YES	Unknown	Unknown
SIDM01474	ACH-000608	COV644	COV644	Ovarian Carcinoma	Ovarian Carcinoma	Ovary	ovary	Ovarian Cancer	Carcinoma, epithelial-mucinous	ovary_adenocarcinoma	ovary_mucinous	Ovary	Ovarian Cancer	ovarian carcinoma	NO	YES	YES	Unknown	Adherent
SIDM01395	ACH-001295	Y79	Y79	Other Solid Carcinomas	Retinoblastoma	Eye	autonomic_ganglia	Eye Cancer	Retinoblastoma	retinoblastoma	NA	Nervous System	Eye Cancer	retinoblastoma	NO	YES	YES	Unknown	Suspension
SIDM01441	ACH-001390	SUM-149PT	SUM149PT	Breast Carcinoma	Invasive Ductal Carcinoma not Otherwise Specified	Breast	breast	Breast Cancer	Breast Ductal Carcinoma	TNBC	NA	Breast	Breast Cancer	breast ductal carcinoma	NO	NO	NO	Unknown	Unknown
SIDM01412	ACH-000762	YD-38	YD38	Head and Neck Carcinoma	Gingival Squamous Cell Carcinoma	Lower Gingiva	upper_aerodigestive_tract	Head and Neck Cancer	Squamous Cell Carcinoma	upper_aerodigestive_squamous	NA	Head And Neck	Head And Neck Cancer	gingival squamous cell carcinoma	NO	NO	NO	Unknown	Unknown
SIDM01456	ACH-001212	TTC-642	TTC642	Other Solid Carcinomas	Rhabdoid Tumor	Unknown	soft_tissue	Rhabdoid	Malignant Rhabdoid Tumor	NA	NA	Soft Tissue	Sarcoma	rhabdoid tumor	NO	NO	NO	Unknown	Unknown
SIDM01610	ACH-000872	HCC515	HCC515	Lung Adenocarcinoma	Lung Adenocarcinoma	Unknown	lung	Lung Cancer	Non-Small Cell Lung Cancer (NSCLC), Adenocarcinoma	lung_NSC	lung_adenocarcinoma	Lung	Lung Cancer	lung adenocarcinoma	NO	YES	YES	Unknown	Unknown
SIDM01572	ACH-000928	JHUEM-1	JHUEM1	Endometrial Carcinoma	Endometrial Adenocarcinoma	Unknown	endometrium	Endometrial/Uterine Cancer	Endometrial Adenocarcinoma	uterus_endometrium	NA	Endometrium	Endometrial Cancer	endometrial adenocarcinoma	NO	YES	YES	Unknown	Adherent
SIDM01587	ACH-000753	JMSU-1	JMSU1	Bladder Carcinoma	Bladder Carcinoma	Ascites	urinary_tract	Bladder Cancer	Carcinoma	NA	NA	Bladder	Bladder Cancer	bladder carcinoma	NO	YES	YES	Unknown	Adherent
SIDM01498	ACH-000487	F-36P	F36P	Acute Myeloid Leukemia	Myelodysplastic syndrome	Pleural Effusion	haematopoietic_and_lymphoid_tissue	Leukemia	Acute Myelogenous Leukemia (AML), M6 (Erythroleukemia)	AML	NA	Haematopoietic And Lymphoid	Leukemia	acute myeloid leukemia	NO	YES	YES	Unknown	Semi-Adherent
SIDM01469	ACH-000085	T3M-4	T3M4	Pancreatic Carcinoma	Pancreatic Adenocarcinoma	Lymph Node	pancreas	Pancreatic Cancer	Ductal Adenocarcinoma, exocrine	NA	NA	Pancreas	Pancreatic Cancer	pancreatic adenocarcinoma	NO	YES	YES	Unknown	Adherent
SIDM01408	ACH-001412	UM-UC-10	UMUC10	Bladder Carcinoma	Bladder Carcinoma	Bladder	urinary_tract	Bladder Cancer	Transitional Cell Carcinoma	NA	NA	Bladder	Bladder Cancer	bladder transitional cell carcinoma	NO	NO	NO	Unknown	Unknown
SIDM01404	ACH-001409	UM-UC-16	UMUC16	Bladder Carcinoma	Bladder Carcinoma	Bladder	urinary_tract	Bladder Cancer	Transitional Cell Carcinoma	NA	NA	Bladder	Bladder Cancer	bladder transitional cell carcinoma	NO	NO	NO	Unknown	Unknown
SIDM01337	ACH-001196	SMS-CTR	SMSCTR	Rhabdomyosarcoma	Embryonal Rhabdomyosarcoma	Pelvic Region	soft_tissue	Sarcoma	Rhabdomyosarcoma, embryonal	NA	NA	Soft Tissue	Sarcoma	rhabdomyosarcoma	NO	YES	YES	Unknown	Unknown
SIDM01411	ACH-000836	YD-15	YD15	Head and Neck Carcinoma	Tongue Squamous Cell Carcinoma	Tongue	salivary_gland	Head and Neck Cancer	Carcinoma, mucoepidermoid	upper_aerodigestive_squamous	NA	Head And Neck	Head And Neck Cancer	tongue squamous cell carcinoma	NO	YES	YES	Unknown	Adherent
SIDM01574	ACH-000588	KMS-26	KMS26	Plasma Cell Myeloma	Plasma Cell Myeloma	Pleural Effusion	haematopoietic_and_lymphoid_tissue	Myeloma	Multiple Myeloma	NA	NA	Haematopoietic And Lymphoid	Myeloma	multiple myeloma	NO	YES	YES	Unknown	Suspension
SIDM01388	ACH-001303	NB-1643	NB1643	Neuroblastoma	Neuroblastoma\xa0	Retroperitoneal Mass	autonomic_ganglia	Neuroblastoma	Unknown	neuroblastoma	NA	Nervous System	Neuroblastoma	neuroblastoma	NO	NO	NO	Unknown	Unknown
SIDM01485	ACH-001301	COG-N-278	COGN278	Neuroblastoma	Neuroblastoma\xa0	Unknown	autonomic_ganglia	Neuroblastoma	Unknown	neuroblastoma	NA	Nervous System	Neuroblastoma	neuroblastoma	NO	YES	YES	Unknown	Unknown
SIDM01318	ACH-001318	PLC-PRF-5	PLCPRF5	Hepatocellular Carcinoma	Hepatocellular Carcinoma	Liver	liver	Liver Cancer	Hepatocellular Carcinoma	NA	NA	Liver	Liver Cancer	hepatocellular carcinoma	NO	YES	YES	Unknown	Adherent
SIDM01460	ACH-000592	TM-31	TM31	Low Grade Glioma	Astrocytoma	Brain	central_nervous_system	Brain Cancer	Glioma	glioma	NA	Nervous System	Brain Cancer	astrocytoma	NO	NO	NO	Unknown	Unknown
SIDM01333	ACH-001740	RH-28	RH28	Rhabdomyosarcoma	Alveolar Rhabdomyosarcoma	Axillary Lymph Node	soft_tissue	Sarcoma	Rhabdomyosarcoma, alveolar	NA	NA	Soft Tissue	Sarcoma	rhabdomyosarcoma	NO	YES	YES	Unknown	Adherent
SIDM01561	ACH-000799	Hs-695-T	HS695T	Melanoma	Amelanotic Melanoma	Lymph Node	skin	Skin Cancer	Melanoma, amelanotic	melanoma	NA	Skin	Skin Cancer	melanoma	NO	YES	YES	Unknown	Adherent
SIDM01529	ACH-000011	253J	253J	Bladder Carcinoma	Bladder Carcinoma	Retroperitoneal¬†Lymph Node	urinary_tract	Bladder Cancer	Carcinoma	NA	NA	Bladder	Bladder Cancer	bladder carcinoma	NO	YES	YES	Unknown	Adherent
SIDM01385	ACH-000700	NCI-H2882	NCIH2882	Squamous Cell Lung Carcinoma	Squamous Cell Lung Carcinoma	Unknown	lung	Lung Cancer	Non-Small Cell Lung Cancer (NSCLC), Squamous Cell Carcinoma	lung_NSC	lung_squamous	Lung	Lung Cancer	squamous cell lung carcinoma	NO	NO	NO	Unknown	Unknown
SIDM01453	ACH-001275	SYO-1	SYO1	Other Solid Carcinomas	Synovial Sarcoma	Unknown	soft_tissue	Sarcoma	Synovial	synovial_sarcoma	NA	Soft Tissue	Sarcoma	synovial sarcoma	NO	YES	YES	Unknown	Unknown
SIDM01323	ACH-000732	PE-CA-PJ41_Clone-D2	PECAPJ41CLONED2	Head and Neck Carcinoma	Oral Cavity Squamous Cell Carcinoma	Oral cavity	upper_aerodigestive_tract	Head and Neck Cancer	Squamous Cell Carcinoma, oral	upper_aerodigestive_squamous	NA	Head And Neck	Head And Neck Cancer	oral cavity squamous cell carcinoma	NO	NO	NO	Unknown	Unknown
SIDM01403	ACH-001414	UM-UC-6	UMUC6	Bladder Carcinoma	Bladder Carcinoma	Bladder	urinary_tract	Bladder Cancer	Transitional Cell Carcinoma	NA	NA	Bladder	Bladder Cancer	bladder transitional cell carcinoma	NO	NO	NO	Unknown	Unknown
SIDM01488	ACH-001289	COG-AR-359	COGAR359	Other Solid Carcinomas	Atypical Teratoid/Rhabdoid Tumor	Brain	central_nervous_system	Rhabdoid	Atypical Teratoid Rhabdoid Tumor (ATRT)	NA	NA	Soft Tissue	Sarcoma	rhabdoid tumor	NO	YES	YES	Unknown	Semi-Adherent
SIDM01328	ACH-001380	PaCaDD-165	PACADD165	Pancreatic Carcinoma	Pancreatic Ductal Adenocarcinoma	Ascites	pancreas	Pancreatic Cancer	Ductal Adenocarcinoma, exocrine	NA	NA	Pancreas	Pancreatic Cancer	pancreatic adenocarcinoma	NO	YES	YES	Unknown	Adherent
SIDM01493	ACH-001054	D-458MED	D458	Other Solid Carcinomas	Medulloblastoma\xa0	Unknown	central_nervous_system	Brain Cancer	Medulloblastoma	medulloblastoma	med_group_3	Nervous System	Brain Cancer	medullablastoma	NO	YES	YES	Unknown	Unknown
SIDM01410	ACH-001277	Yamato-SS	YAMATO	Other Solid Carcinomas	Synovial Sarcoma	Unknown	soft_tissue	Sarcoma	Synovial	synovial_sarcoma	NA	Soft Tissue	Sarcoma	synovial sarcoma	NO	NO	NO	Unknown	Unknown
SIDM01347	ACH-000701	RMUG-S	RMUGS	Ovarian Carcinoma	Ovarian Cystadenocarcinoma	Ovary	ovary	Ovarian Cancer	Cystadenocarcinoma, mucinous	ovary_adenocarcinoma	ovary_mucinous	Ovary	Ovarian Cancer	ovarian cystadenocarcinoma	NO	YES	YES	Unknown	Adherent
SIDM01445	ACH-000736	SNU-601	SNU601	Gastric Carcinoma	Signet Ring Cell Gastric Adenocarcinoma	Ascites	ascites	Gastric Cancer	Adenocarcinoma, signet ring cell	gastric_adenocarcinoma	NA	Ascites	Gastric Cancer	gastric adenocarcinoma	NO	NO	NO	Unknown	Unknown
SIDM00969	ACH-001063	DOV13	DOV13	Ovarian Carcinoma	Ovarian Adenocarcinoma	Unknown	ovary	Non-Cancerous	Control	ovary_adenocarcinoma	NA	Ovary	Non Cancer	ovarian adenocarcinoma	NO	NO	NO	Unknown	Unknown
SIDM00399	ACH-001227	SCC90	UPCISCC090	Head and Neck Carcinoma	Head and Neck Squamous Cell Carcinoma	Tongue	upper_aerodigestive_tract	Head and Neck Cancer	Squamous Cell Carcinoma, oral	upper_aerodigestive_squamous	NA	Head And Neck	Head And Neck Cancer	head and neck squamous cell carcinoma	YES	NO	YES	Unknown	Unknown
SIDM01219	ACH-002158	LU-99A	LU99A	Non-Small Cell Lung Carcinoma	Giant Cell Lung Carcinoma	Unknown	lung	Lung Cancer	Non-Small Cell Lung Cancer (NSCLC), Large Cell Carcinoma	NA	NA	Lung	Lung Cancer	giant cell lung carcinoma	NO	NO	NO	Unknown	Unknown
SIDM00842	ACH-002219	COLO-320-HSR	COLO320HSR	Colorectal Carcinoma	Colon Adenocarcinoma	Unknown	large_intestine	Colon/Colorectal Cancer	Colon Adenocarcinoma	NA	NA	Colon/Rectum	Colorectal Cancer	colon adenocarcinoma	NO	NO	NO	Unknown	Unknown
SIDM00517	ACH-002239	NCI-H3118	H3118	Head and Neck Carcinoma	Parotid Gland Mucoepidermoid Carcinoma	Unknown	upper_aerodigestive_tract	Head and Neck Cancer	Carcinoma, mucoepidermoid	NA	NA	Head And Neck	Head And Neck Cancer	parotid gland mucoepidermoid carcinoma	NO	NO	NO	Unknown	Unknown
SIDM01212	None	A2780cis	None	Ovarian Carcinoma	Ovarian Endometrioid Adenocarcinoma	Unknown	NA	NA	NA	NA	NA	Ovary	Ovarian Cancer	ovarian endometrioid adenocarcinoma	NO	NO	NO	Unknown	Unknown
SIDM00409	None	hTERT-RPE-1	None	Non-Cancerous	Non-Cancerous	Retina	NA	NA	NA	NA	NA	Nervous System	Non Cancer	non cancer	NO	NO	NO	Unknown	Unknown
SIDM01211	None	A2780ADR	None	Ovarian Carcinoma	Ovarian Endometrioid Adenocarcinoma	Unknown	NA	NA	NA	NA	NA	Ovary	Ovarian Cancer	ovarian endometrioid adenocarcinoma	NO	NO	NO	Unknown	Unknown
None	ACH-000899	None	WM88	NA	NA	NA	skin	Skin Cancer	Melanoma	melanoma	NA	Skin	Skin Cancer	melanoma	NO	NO	NO	Unknown	Unknown
None	ACH-001197	None	SMZ1	NA	NA	NA	haematopoietic_and_lymphoid_tissue	Lymphoma	Unknown	NA	NA	Haematopoietic And Lymphoid	Lymphoma	None	NO	NO	NO	Unknown	Unknown
None	ACH-001838	None	ICC12	NA	NA	NA	biliary_tract	Bile Duct Cancer	Cholangiocarcinoma, intrahepatic	cholangiocarcinoma	intrahepatic	Biliary Tract	Biliary Tract Cancer	cholangiocarcinoma	NO	NO	NO	Unknown	Unknown
None	ACH-000467	None	HCC56	NA	NA	NA	large_intestine	Colon/Colorectal Cancer	Colon Adenocarcinoma	NA	NA	Colon/Rectum	Colorectal Cancer	colon adenocarcinoma	NO	YES	YES	Unknown	Unknown
None	ACH-001524	None	HSC5	NA	NA	NA	skin	Skin Cancer	Squamous Cell Carcinoma	skin_squamous	NA	Skin	Skin Cancer	squamous cell carcinoma	NO	NO	NO	Unknown	Unknown
None	ACH-001163	None	CCLFPEDS0001T	NA	NA	NA	kidney	Kidney Cancer	Renal Medullary Carcinoma	NA	NA	Kidney	Kidney Cancer	renal medullary carcinoma	NO	YES	YES	Unknown	Unknown
None	ACH-001433	None	CCLFPEDS0008T	NA	NA	NA	soft_tissue	Sarcoma	Epithelioid	epitheliod_sarcoma	NA	Soft Tissue	Sarcoma	epithelioid sarcoma	NO	NO	NO	Unknown	Unknown
None	ACH-001366	None	NGP	NA	NA	NA	lung	Neuroblastoma	Unknown	neuroblastoma	NA	Lung	Neuroblastoma	None	NO	NO	NO	Unknown	Unknown
None	ACH-001164	None	CCLFPEDS0003T	NA	NA	NA	soft_tissue	Sarcoma	Unknown	sarcoma_undifferentiated	NA	Soft Tissue	Sarcoma	None	NO	NO	NO	Unknown	Unknown
None	ACH-001647	None	SHI1	NA	NA	NA	haematopoietic_and_lymphoid_tissue	Leukemia	Acute Myelogenous Leukemia (AML)	AML	NA	Haematopoietic And Lymphoid	Leukemia	myelogenous leukemia	NO	NO	NO	Unknown	Unknown
None	ACH-000833	None	RH30	NA	NA	NA	soft_tissue	Sarcoma	Rhabdomyosarcoma, alveolar	NA	NA	Soft Tissue	Sarcoma	rhabdomyosarcoma	NO	YES	YES	Unknown	Unknown
None	ACH-001814	None	OS252	NA	NA	NA	bone	Bone Cancer	Osteosarcoma	osteosarcoma	NA	Bone	Bone Cancer	osteosarcoma	NO	NO	NO	Unknown	Unknown
None	ACH-001555	None	MERO14	NA	NA	NA	lung	Lung Cancer	Mesothelioma	NA	NA	Lung	Lung Cancer	mesothelioma	NO	NO	NO	Unknown	Unknown
None	ACH-001134	None	MYLA	NA	NA	NA	haematopoietic_and_lymphoid_tissue	Lymphoma	T-cell	T-cell_lymphoma_other	NA	Haematopoietic And Lymphoid	Lymphoma	None	NO	NO	NO	Unknown	Unknown
None	ACH-000801	None	HS936T	NA	NA	NA	skin	Skin Cancer	Melanoma	melanoma	NA	Skin	Skin Cancer	melanoma	NO	NO	NO	Unknown	Unknown
None	None	HT-29v1.1	None	NA	NA	NA	NA	NA	NA	NA	NA	None	None	None	NO	NO	NO	Unknown	Unknown
None	None	HT-29v1.0	None	NA	NA	NA	NA	NA	NA	NA	NA	None	None	None	NO	NO	NO	Unknown	Unknown
