# Supplementary material for: CEN‐tools: an integrative platform to identify the contexts of essential genes
Source: Mol Syst Biol. 2020 Oct 19;16(10):e9698. doi: 10.15252/msb.20209698 (PMC7569414; doi:10.15252/msb.20209698)
Supplement: Supplementary file 5 — Table EV4 [file MSB-16-e9698-s005.xlsx]

## Sheet: Gene annotations-mutations
Table EV4 List of oncogenic and hotspot mutations used as ‘contexts’ in CEN-tools.
Gene Name	Oncogenic mutation	Hotspot mutation
AKT1	TRUE	TRUE
ALK	TRUE	TRUE
AR	TRUE	FALSE
BAX	TRUE	FALSE
BRAF	TRUE	TRUE
BRCA1	TRUE	FALSE
CARD11	TRUE	FALSE
CBL	TRUE	TRUE
CCND1	TRUE	FALSE
CDK4	TRUE	FALSE
CDKN2A	TRUE	TRUE
CREBBP	TRUE	FALSE
CTNNB1	TRUE	TRUE
DDR2	TRUE	FALSE
DNMT3A	TRUE	TRUE
EGFR	TRUE	TRUE
EP300	TRUE	FALSE
ERBB2	TRUE	TRUE
ERBB3	TRUE	TRUE
ERCC2	TRUE	FALSE
FBXW7	TRUE	TRUE
FGFR2	TRUE	TRUE
FGFR3	TRUE	TRUE
FGFR4	TRUE	FALSE
FLT3	TRUE	TRUE
GNAQ	TRUE	TRUE
GNAS	TRUE	TRUE
H3F3A	TRUE	FALSE
HRAS	TRUE	TRUE
IDH1	TRUE	TRUE
JAK3	TRUE	FALSE
KEAP1	TRUE	FALSE
KIT	TRUE	TRUE
KRAS	TRUE	TRUE
MAP2K1	TRUE	TRUE
MAP2K2	TRUE	FALSE
MAP2K4	TRUE	TRUE
MEF2B	TRUE	TRUE
MET	TRUE	FALSE
MLH1	TRUE	FALSE
MSH2	TRUE	FALSE
MSH6	TRUE	FALSE
MTOR	TRUE	FALSE
MYC	TRUE	FALSE
NFE2L2	TRUE	TRUE
NOTCH1	TRUE	TRUE
NRAS	TRUE	TRUE
NTRK1	TRUE	FALSE
OPCML	TRUE	FALSE
PIK3CA	TRUE	TRUE
PIK3CB	TRUE	FALSE
PIK3CD	TRUE	FALSE
PIK3R2	TRUE	FALSE
POLE	TRUE	TRUE
PPP2R1A	TRUE	TRUE
PTEN	TRUE	TRUE
PTPN11	TRUE	TRUE
PTPRD	TRUE	FALSE
PTPRT	TRUE	FALSE
RAC1	TRUE	FALSE
RAF1	TRUE	FALSE
RHOA	TRUE	TRUE
RRAS2	TRUE	FALSE
SF3B1	TRUE	TRUE
SMAD2	TRUE	FALSE
SMAD4	TRUE	TRUE
SMARCA4	TRUE	FALSE
SOS1	TRUE	FALSE
SPOP	TRUE	FALSE
STK11	TRUE	TRUE
TGFBR1	TRUE	FALSE
TP53	TRUE	TRUE
U2AF1	TRUE	TRUE
VHL	TRUE	TRUE
WHSC1	TRUE	FALSE
XPO1	TRUE	FALSE
ABCC4	FALSE	TRUE
AMER1	FALSE	TRUE
APC	FALSE	TRUE
AR	FALSE	TRUE
ARID1A	FALSE	TRUE
ASXL1	FALSE	TRUE
ATRX	FALSE	TRUE
CALR	FALSE	TRUE
CDKN2C	FALSE	TRUE
CEBPA	FALSE	TRUE
CTC-554D6.1	FALSE	TRUE
EVI2A	FALSE	TRUE
EVI2B	FALSE	TRUE
EZH2	FALSE	TRUE
IKZF1	FALSE	TRUE
IL6ST	FALSE	TRUE
KDM6A	FALSE	TRUE
KMT2C	FALSE	TRUE
GATA1	FALSE	TRUE
LPAR6	FALSE	TRUE
MAML3	FALSE	TRUE
MED12	FALSE	TRUE
NF1	FALSE	TRUE
NF2	FALSE	TRUE
NPM1	FALSE	TRUE
OMG	FALSE	TRUE
PAX5	FALSE	TRUE
PCDHA9	FALSE	TRUE
PIK3R1	FALSE	TRUE
RB1	FALSE	TRUE
RNF43	FALSE	TRUE
SMARCB1	FALSE	TRUE
TET2	FALSE	TRUE
TNFAIP3	FALSE	TRUE
TRRAP	FALSE	TRUE
TSHR	FALSE	TRUE
WT1	FALSE	TRUE
